# Supplementary material for: Identifying and Predicting Novelty in Microbiome Studies
Source: mBio. 2018 Nov 13;9(6):e02099-18. doi: 10.1128/mBio.02099-18 (PMC6234870; doi:10.1128/mBio.02099-18)
Supplement: DATA SET S1 [file mbo005184166sd1.xlsx]

## Sheet: Sample
Supplemental Dataset 1. The list of the 101,983 microbiome samples that are used in this study. Detailed information including sequence files and meta-data of these samples is provided here and can also be assessed via Qiita (http://qiita.ucsd.edu).
Sample ID	Study ID	Domain	Type	MNS	MAS	Year
S_810.1230A1H1	P_810	Environment	Marine	NA	NA	2005
S_810.1230A2H2	P_810	Environment	Marine	NA	NA	2005
S_810.1230C2H2	P_810	Environment	Marine	NA	NA	2005
S_1841.CUFCON00	P_1841	Human_associate	Skin	NA	NA	2007
S_1841.CUFCON01	P_1841	Human_associate	Skin	NA	NA	2007
S_1841.CUFCON02	P_1841	Human_associate	Skin	NA	NA	2007
S_1841.CUFCON03	P_1841	Human_associate	Skin	NA	NA	2007
S_1841.CUFCON04	P_1841	Human_associate	Skin	NA	NA	2007
S_1841.CUFCON05	P_1841	Human_associate	Skin	NA	NA	2007
S_1841.CUGCON00	P_1841	Human_associate	Gut	NA	NA	2007
S_1841.CUGCON01	P_1841	Human_associate	Gut	NA	NA	2007
S_1841.CUGCON02	P_1841	Human_associate	Gut	NA	NA	2007
S_1841.CUGCON03	P_1841	Human_associate	Gut	NA	NA	2007
S_1841.CUGCON04	P_1841	Human_associate	Gut	NA	NA	2007
S_1841.CUGCON05	P_1841	Human_associate	Gut	NA	NA	2007
S_1841.CUMCON00	P_1841	Human_associate	Oral	NA	NA	2007
S_1841.CUMCON01	P_1841	Human_associate	Oral	NA	NA	2007
S_1841.CUMCON02	P_1841	Human_associate	Oral	NA	NA	2007
S_1841.CUMCON03	P_1841	Human_associate	Oral	NA	NA	2007
S_1841.CUMCON04	P_1841	Human_associate	Oral	NA	NA	2007
S_1841.CUMCON05	P_1841	Human_associate	Oral	NA	NA	2007
S_1841.ExtB	P_1841	Human_associate	Oral	NA	NA	2007
S_1841.ExtB1.1	P_1841	Environment	Freshwater	NA	NA	2007
S_1841.ExtB10.1	P_1841	Human_associate	Oral	NA	NA	2007
S_1841.ExtB10.2	P_1841	Human_associate	Oral	NA	NA	2007
S_1841.ExtB11.1	P_1841	Human_associate	Oral	NA	NA	2007
S_1841.ExtB11.2	P_1841	Human_associate	Oral	NA	NA	2007
S_1841.ExtB12.1	P_1841	Human_associate	Oral	NA	NA	2007
S_1841.ExtB12.2	P_1841	Human_associate	Oral	NA	NA	2007
S_1841.ExtB13.1	P_1841	Human_associate	Oral	NA	NA	2007
S_1841.ExtB14.1	P_1841	Human_associate	Oral	NA	NA	2007
S_1841.ExtB14.2	P_1841	Human_associate	Oral	NA	NA	2007
S_1841.ExtB16.1	P_1841	Environment	Freshwater	NA	NA	2007
S_1841.ExtB16.2	P_1841	Environment	Freshwater	NA	NA	2007
S_1841.ExtB17.1	P_1841	Environment	Freshwater	NA	NA	2007
S_1841.ExtB17.2	P_1841	Environment	Freshwater	NA	NA	2007
S_1841.ExtB18.1	P_1841	Environment	Freshwater	NA	NA	2007
S_1841.ExtB18.2	P_1841	Environment	Freshwater	NA	NA	2007
S_1841.ExtB19.1	P_1841	Environment	Freshwater	NA	NA	2007
S_1841.ExtB19.2	P_1841	Environment	Freshwater	NA	NA	2007
S_1841.ExtB2.g.1	P_1841	Human_associate	Gut	NA	NA	2007
S_1841.ExtB2.t.1	P_1841	Human_associate	Oral	NA	NA	2007
S_1841.ExtB20.1	P_1841	Environment	Freshwater	NA	NA	2007
S_1841.ExtB20.2	P_1841	Environment	Freshwater	NA	NA	2007
S_1841.ExtB21.1	P_1841	Environment	Freshwater	NA	NA	2007
S_1841.ExtB21.2	P_1841	Environment	Freshwater	NA	NA	2007
S_1841.ExtB22.1	P_1841	Environment	Freshwater	NA	NA	2007
S_1841.ExtB22.2	P_1841	Environment	Freshwater	NA	NA	2007
S_1841.ExtB23.1	P_1841	Environment	Freshwater	NA	NA	2007
S_1841.ExtB23.2	P_1841	Environment	Freshwater	NA	NA	2007
S_1841.ExtB25.1	P_1841	Human_associate	Skin	NA	NA	2007
S_1841.ExtB26.1	P_1841	Human_associate	Skin	NA	NA	2007
S_1841.ExtB27.1	P_1841	Human_associate	Skin	NA	NA	2007
S_1841.ExtB28.1	P_1841	Human_associate	Skin	NA	NA	2007
S_1841.ExtB29.1	P_1841	Human_associate	Skin	NA	NA	2007
S_1841.ExtB3.f.1	P_1841	Human_associate	Skin	NA	NA	2007
S_1841.ExtB3.p.1	P_1841	Environment	Freshwater	NA	NA	2007
S_1841.ExtB30.1	P_1841	Human_associate	Skin	NA	NA	2007
S_1841.ExtB31.1	P_1841	Human_associate	Skin	NA	NA	2007
S_1841.ExtB32.1	P_1841	Human_associate	Skin	NA	NA	2007
S_1841.ExtB33.1	P_1841	Human_associate	Skin	NA	NA	2007
S_1841.ExtB34.1	P_1841	Human_associate	Gut	NA	NA	2007
S_1841.ExtB35.1	P_1841	Human_associate	Gut	NA	NA	2007
S_1841.ExtB37.1	P_1841	Human_associate	Gut	NA	NA	2007
S_1841.ExtB38.1	P_1841	Human_associate	Gut	NA	NA	2007
S_1841.ExtB39.1	P_1841	Human_associate	Gut	NA	NA	2007
S_1841.ExtB4.g.1	P_1841	Human_associate	Gut	NA	NA	2007
S_1841.ExtB4.t.1	P_1841	Human_associate	Oral	NA	NA	2007
S_1841.ExtB40.1	P_1841	Human_associate	Gut	NA	NA	2007
S_1841.ExtB41.1	P_1841	Human_associate	Gut	NA	NA	2007
S_1841.ExtB5.f.1	P_1841	Human_associate	Skin	NA	NA	2007
S_1841.ExtB5.p.1	P_1841	Environment	Freshwater	NA	NA	2007
S_1841.ExtB6.1	P_1841	Human_associate	Gut	NA	NA	2007
S_1841.ExtB6.2	P_1841	Human_associate	Gut	NA	NA	2007
S_1841.ExtB7.1	P_1841	Human_associate	Oral	NA	NA	2007
S_1841.ExtB8.1	P_1841	Human_associate	Oral	NA	NA	2007
S_1841.ExtB9.1	P_1841	Human_associate	Oral	NA	NA	2007
S_1841.ExtBS1.1	P_1841	Human_associate	Skin	NA	NA	2007
S_1841.ExtBS1.2	P_1841	Human_associate	Skin	NA	NA	2007
S_1841.ExtBS10.1	P_1841	Human_associate	Oral	NA	NA	2007
S_1841.ExtBS13.1	P_1841	Human_associate	Oral	NA	NA	2007
S_1841.ExtBS16.1	P_1841	Human_associate	Skin	NA	NA	2007
S_1841.ExtBS17.1	P_1841	Human_associate	Skin	NA	NA	2007
S_1841.ExtBS18.1	P_1841	Human_associate	Skin	NA	NA	2007
S_1841.ExtBS19.1	P_1841	Human_associate	Skin	NA	NA	2007
S_1841.ExtBS2.1	P_1841	Human_associate	Oral	NA	NA	2007
S_1841.ExtBS2.g.2	P_1841	Human_associate	Gut	NA	NA	2007
S_1841.ExtBS2.t.2	P_1841	Human_associate	Oral	NA	NA	2007
S_1841.ExtBS20.1	P_1841	Human_associate	Skin	NA	NA	2007
S_1841.ExtBS21.1	P_1841	Human_associate	Skin	NA	NA	2007
S_1841.ExtBS22.1	P_1841	Human_associate	Skin	NA	NA	2007
S_1841.ExtBS23.1	P_1841	Human_associate	Skin	NA	NA	2007
S_1841.ExtBS24.1	P_1841	Human_associate	Skin	NA	NA	2007
S_1841.ExtBS25.1	P_1841	Human_associate	Skin	NA	NA	2007
S_1841.ExtBS26.1	P_1841	Human_associate	Skin	NA	NA	2007
S_1841.ExtBS27.1	P_1841	Human_associate	Skin	NA	NA	2007
S_1841.ExtBS28.1	P_1841	Human_associate	Skin	NA	NA	2007
S_1841.ExtBS29.1	P_1841	Human_associate	Skin	NA	NA	2007
S_1841.ExtBS3.f.1	P_1841	Human_associate	Skin	NA	NA	2007
S_1841.ExtBS3.f.2	P_1841	Human_associate	Skin	NA	NA	2007
S_1841.ExtBS3.p.1	P_1841	Human_associate	Skin	NA	NA	2007
S_1841.ExtBS3.p.2	P_1841	Human_associate	Skin	NA	NA	2007
S_1841.ExtBS30.1	P_1841	Human_associate	Skin	NA	NA	2007
S_1841.ExtBS31.1	P_1841	Human_associate	Skin	NA	NA	2007
S_1841.ExtBS32.1	P_1841	Human_associate	Skin	NA	NA	2007
S_1841.ExtBS33.1	P_1841	Human_associate	Skin	NA	NA	2007
S_1841.ExtBS35.1	P_1841	Human_associate	Gut	NA	NA	2007
S_1841.ExtBS36.1	P_1841	Human_associate	Gut	NA	NA	2007
S_1841.ExtBS37.1	P_1841	Human_associate	Gut	NA	NA	2007
S_1841.ExtBS38.1	P_1841	Human_associate	Gut	NA	NA	2007
S_1841.ExtBS39.1	P_1841	Human_associate	Gut	NA	NA	2007
S_1841.ExtBS4.1	P_1841	Human_associate	Gut	NA	NA	2007
S_1841.ExtBS4.2	P_1841	Human_associate	Gut	NA	NA	2007
S_1841.ExtBS40.1	P_1841	Human_associate	Gut	NA	NA	2007
S_1841.ExtBS41.1	P_1841	Human_associate	Gut	NA	NA	2007
S_1841.ExtBS7.1	P_1841	Human_associate	Oral	NA	NA	2007
S_1841.ExtBS8.1	P_1841	Human_associate	Oral	NA	NA	2007
S_1841.ExtBS9.1	P_1841	Human_associate	Oral	NA	NA	2007
S_1841.F05001	P_1841	Human_associate	Skin	NA	NA	2007
S_1841.F05002	P_1841	Human_associate	Skin	NA	NA	2007
S_1841.F05003	P_1841	Human_associate	Skin	NA	NA	2007
S_1841.F05004	P_1841	Human_associate	Skin	NA	NA	2007
S_1841.F05006	P_1841	Human_associate	Skin	NA	NA	2007
S_1841.F05008	P_1841	Human_associate	Skin	NA	NA	2007
S_1841.F05009	P_1841	Human_associate	Skin	NA	NA	2007
S_1841.F05012	P_1841	Human_associate	Skin	NA	NA	2007
S_1841.F05021	P_1841	Human_associate	Skin	NA	NA	2007
S_1841.F05024	P_1841	Human_associate	Skin	NA	NA	2007
S_1841.F05025	P_1841	Human_associate	Skin	NA	NA	2007
S_1841.F05028	P_1841	Human_associate	Skin	NA	NA	2007
S_1841.F05029	P_1841	Human_associate	Skin	NA	NA	2007
S_1841.F05030	P_1841	Human_associate	Skin	NA	NA	2007
S_1841.F05031	P_1841	Human_associate	Skin	NA	NA	2007
S_1841.F05033	P_1841	Human_associate	Skin	NA	NA	2007
S_1841.F05034	P_1841	Human_associate	Skin	NA	NA	2007
S_1841.F05036	P_1841	Human_associate	Skin	NA	NA	2007
S_1841.F05038	P_1841	Human_associate	Skin	NA	NA	2007
S_1841.F05039	P_1841	Human_associate	Skin	NA	NA	2007
S_1841.F05041	P_1841	Human_associate	Skin	NA	NA	2007
S_1841.F05043	P_1841	Human_associate	Skin	NA	NA	2007
S_1841.F05045	P_1841	Human_associate	Skin	NA	NA	2007
S_1841.F05046	P_1841	Human_associate	Skin	NA	NA	2007
S_1841.F05049	P_1841	Human_associate	Skin	NA	NA	2007
S_1841.F05050	P_1841	Human_associate	Skin	NA	NA	2007
S_1841.F05051	P_1841	Human_associate	Skin	NA	NA	2007
S_1841.F05053	P_1841	Human_associate	Skin	NA	NA	2007
S_1841.F05055	P_1841	Human_associate	Skin	NA	NA	2007
S_1841.F05056	P_1841	Human_associate	Skin	NA	NA	2007
S_1841.F05058	P_1841	Human_associate	Skin	NA	NA	2007
S_1841.F05059	P_1841	Human_associate	Skin	NA	NA	2007
S_1841.F05060	P_1841	Human_associate	Skin	NA	NA	2007
S_1841.F05061	P_1841	Human_associate	Skin	NA	NA	2007
S_1841.F05062	P_1841	Human_associate	Skin	NA	NA	2007
S_1841.F05063	P_1841	Human_associate	Skin	NA	NA	2007
S_1841.F05064	P_1841	Human_associate	Skin	NA	NA	2007
S_1841.F05065	P_1841	Human_associate	Skin	NA	NA	2007
S_1841.F05066	P_1841	Human_associate	Skin	NA	NA	2007
S_1841.F05068	P_1841	Human_associate	Skin	NA	NA	2007
S_1841.F05069	P_1841	Human_associate	Skin	NA	NA	2007
S_1841.F05075	P_1841	Human_associate	Skin	NA	NA	2007
S_1841.F05076	P_1841	Human_associate	Skin	NA	NA	2007
S_1841.F05077	P_1841	Human_associate	Skin	NA	NA	2007
S_1841.F05084	P_1841	Human_associate	Skin	NA	NA	2007
S_1841.F05086	P_1841	Human_associate	Skin	NA	NA	2007
S_1841.F05088	P_1841	Human_associate	Skin	NA	NA	2007
S_1841.F05091	P_1841	Human_associate	Skin	NA	NA	2007
S_1841.F05092	P_1841	Human_associate	Skin	NA	NA	2007
S_1841.F05094	P_1841	Human_associate	Skin	NA	NA	2007
S_1841.F05100	P_1841	Human_associate	Skin	NA	NA	2007
S_1841.F05101	P_1841	Human_associate	Skin	NA	NA	2007
S_1841.F05102	P_1841	Human_associate	Skin	NA	NA	2007
S_1841.F05104	P_1841	Human_associate	Skin	NA	NA	2007
S_1841.F05105	P_1841	Human_associate	Skin	NA	NA	2007
S_1841.F05106	P_1841	Human_associate	Skin	NA	NA	2007
S_1841.F05108	P_1841	Human_associate	Skin	NA	NA	2007
S_1841.F05109	P_1841	Human_associate	Skin	NA	NA	2007
S_1841.F05110	P_1841	Human_associate	Skin	NA	NA	2007
S_1841.F05111	P_1841	Human_associate	Skin	NA	NA	2007
S_1841.F05113	P_1841	Human_associate	Skin	NA	NA	2007
S_1841.F05114	P_1841	Human_associate	Skin	NA	NA	2007
S_1841.F05116	P_1841	Human_associate	Skin	NA	NA	2007
S_1841.F05117	P_1841	Human_associate	Skin	NA	NA	2007
S_1841.F05119	P_1841	Human_associate	Skin	NA	NA	2007
S_1841.F05120	P_1841	Human_associate	Skin	NA	NA	2007
S_1841.F05124	P_1841	Human_associate	Skin	NA	NA	2007
S_1841.F05126	P_1841	Human_associate	Skin	NA	NA	2007
S_1841.F05133	P_1841	Human_associate	Skin	NA	NA	2007
S_1841.F05136	P_1841	Human_associate	Skin	NA	NA	2007
S_1841.F05138	P_1841	Human_associate	Skin	NA	NA	2007
S_1841.F05142	P_1841	Human_associate	Skin	NA	NA	2007
S_1841.F05143	P_1841	Human_associate	Skin	NA	NA	2007
S_1841.F05145	P_1841	Human_associate	Skin	NA	NA	2007
S_1841.F05151	P_1841	Human_associate	Skin	NA	NA	2007
S_1841.F05155	P_1841	Human_associate	Skin	NA	NA	2007
S_1841.F05157	P_1841	Human_associate	Skin	NA	NA	2007
S_1841.F05158	P_1841	Human_associate	Skin	NA	NA	2007
S_1841.F05161	P_1841	Human_associate	Skin	NA	NA	2007
S_1841.F05162	P_1841	Human_associate	Skin	NA	NA	2007
S_1841.F05170	P_1841	Human_associate	Skin	NA	NA	2007
S_1841.F05177	P_1841	Human_associate	Skin	NA	NA	2007
S_1841.F05180	P_1841	Human_associate	Skin	NA	NA	2007
S_1841.F05183	P_1841	Human_associate	Skin	NA	NA	2007
S_1841.F05187	P_1841	Human_associate	Skin	NA	NA	2007
S_1841.F05191	P_1841	Human_associate	Skin	NA	NA	2007
S_1841.F05192	P_1841	Human_associate	Skin	NA	NA	2007
S_1841.F05199	P_1841	Human_associate	Skin	NA	NA	2007
S_1841.F05200	P_1841	Human_associate	Skin	NA	NA	2007
S_1841.F05201	P_1841	Human_associate	Skin	NA	NA	2007
S_1841.F05202	P_1841	Human_associate	Skin	NA	NA	2007
S_1841.F05206	P_1841	Human_associate	Skin	NA	NA	2007
S_1841.F05207	P_1841	Human_associate	Skin	NA	NA	2007
S_1841.F05209	P_1841	Human_associate	Skin	NA	NA	2007
S_1841.F05210	P_1841	Human_associate	Skin	NA	NA	2007
S_1841.F05211	P_1841	Human_associate	Skin	NA	NA	2007
S_1841.F05213	P_1841	Human_associate	Skin	NA	NA	2007
S_1841.F05216	P_1841	Human_associate	Skin	NA	NA	2007
S_1841.F05218	P_1841	Human_associate	Skin	NA	NA	2007
S_1841.F05219	P_1841	Human_associate	Skin	NA	NA	2007
S_1841.F05223	P_1841	Human_associate	Skin	NA	NA	2007
S_1841.F05225	P_1841	Human_associate	Skin	NA	NA	2007
S_1841.F05226	P_1841	Human_associate	Skin	NA	NA	2007
S_1841.F05227	P_1841	Human_associate	Skin	NA	NA	2007
S_1841.F05229	P_1841	Human_associate	Skin	NA	NA	2007
S_1841.F05232	P_1841	Human_associate	Skin	NA	NA	2007
S_1841.F05233	P_1841	Human_associate	Skin	NA	NA	2007
S_1841.F05236	P_1841	Human_associate	Skin	NA	NA	2007
S_1841.F05242	P_1841	Human_associate	Skin	NA	NA	2007
S_1841.F05246	P_1841	Human_associate	Skin	NA	NA	2007
S_1841.F05247	P_1841	Human_associate	Skin	NA	NA	2007
S_1841.F05250	P_1841	Human_associate	Skin	NA	NA	2007
S_1841.F05252	P_1841	Human_associate	Skin	NA	NA	2007
S_1841.F05253	P_1841	Human_associate	Skin	NA	NA	2007
S_1841.F05255	P_1841	Human_associate	Skin	NA	NA	2007
S_1841.F05256	P_1841	Human_associate	Skin	NA	NA	2007
S_1841.F05258	P_1841	Human_associate	Skin	NA	NA	2007
S_1841.F05265	P_1841	Human_associate	Skin	NA	NA	2007
S_1841.F05267	P_1841	Human_associate	Skin	NA	NA	2007
S_1841.F05268	P_1841	Human_associate	Skin	NA	NA	2007
S_1841.F05274	P_1841	Human_associate	Skin	NA	NA	2007
S_1841.F05276	P_1841	Human_associate	Skin	NA	NA	2007
S_1841.F05278	P_1841	Human_associate	Skin	NA	NA	2007
S_1841.F05279	P_1841	Human_associate	Skin	NA	NA	2007
S_1841.F05282	P_1841	Human_associate	Skin	NA	NA	2007
S_1841.F05287	P_1841	Human_associate	Skin	NA	NA	2007
S_1841.F05288	P_1841	Human_associate	Skin	NA	NA	2007
S_1841.F05293	P_1841	Human_associate	Skin	NA	NA	2007
S_1841.F05294	P_1841	Human_associate	Skin	NA	NA	2007
S_1841.F05295	P_1841	Human_associate	Skin	NA	NA	2007
S_1841.F05299	P_1841	Human_associate	Skin	NA	NA	2007
S_1841.F05314	P_1841	Human_associate	Skin	NA	NA	2007
S_1841.F05321	P_1841	Human_associate	Skin	NA	NA	2007
S_1841.F05322	P_1841	Human_associate	Skin	NA	NA	2007
S_1841.F05328	P_1841	Human_associate	Skin	NA	NA	2007
S_1841.F05339	P_1841	Human_associate	Skin	NA	NA	2007
S_1841.F05340	P_1841	Human_associate	Skin	NA	NA	2007
S_1841.F05343	P_1841	Human_associate	Skin	NA	NA	2007
S_1841.F05345	P_1841	Human_associate	Skin	NA	NA	2007
S_1841.F05350	P_1841	Human_associate	Skin	NA	NA	2007
S_1841.F05351	P_1841	Human_associate	Skin	NA	NA	2007
S_1841.F05357	P_1841	Human_associate	Skin	NA	NA	2007
S_1841.F05361	P_1841	Human_associate	Skin	NA	NA	2007
S_1841.F05362	P_1841	Human_associate	Skin	NA	NA	2007
S_1841.F05365	P_1841	Human_associate	Skin	NA	NA	2007
S_1841.F05369	P_1841	Human_associate	Skin	NA	NA	2007
S_1841.F05373	P_1841	Human_associate	Skin	NA	NA	2007
S_1841.F05382	P_1841	Human_associate	Skin	NA	NA	2007
S_1841.F05387	P_1841	Human_associate	Skin	NA	NA	2007
S_1841.F05389	P_1841	Human_associate	Skin	NA	NA	2007
S_1841.F05400	P_1841	Human_associate	Skin	NA	NA	2007
S_1841.F05401	P_1841	Human_associate	Skin	NA	NA	2007
S_1841.F05402	P_1841	Human_associate	Skin	NA	NA	2007
S_1841.F05403	P_1841	Human_associate	Skin	NA	NA	2007
S_1841.F05404	P_1841	Human_associate	Skin	NA	NA	2007
S_1841.F05405	P_1841	Human_associate	Skin	NA	NA	2007
S_1841.F05407	P_1841	Human_associate	Skin	NA	NA	2007
S_1841.F05408	P_1841	Human_associate	Skin	NA	NA	2007
S_1841.F05409	P_1841	Human_associate	Skin	NA	NA	2007
S_1841.F05410	P_1841	Human_associate	Skin	NA	NA	2007
S_1841.F05412	P_1841	Human_associate	Skin	NA	NA	2007
S_1841.F05414	P_1841	Human_associate	Skin	NA	NA	2007
S_1841.F05415	P_1841	Human_associate	Skin	NA	NA	2007
S_1841.F05416	P_1841	Human_associate	Skin	NA	NA	2007
S_1841.F05417	P_1841	Human_associate	Skin	NA	NA	2007
S_1841.F05418	P_1841	Human_associate	Skin	NA	NA	2007
S_1841.F05419	P_1841	Human_associate	Skin	NA	NA	2007
S_1841.F05421	P_1841	Human_associate	Skin	NA	NA	2007
S_1841.F05423	P_1841	Human_associate	Skin	NA	NA	2007
S_1841.F05424	P_1841	Human_associate	Skin	NA	NA	2007
S_1841.F05425	P_1841	Human_associate	Skin	NA	NA	2007
S_1841.F05426	P_1841	Human_associate	Skin	NA	NA	2007
S_1841.F05427	P_1841	Human_associate	Skin	NA	NA	2007
S_1841.F05429	P_1841	Human_associate	Skin	NA	NA	2007
S_1841.F05430	P_1841	Human_associate	Skin	NA	NA	2007
S_1841.F05431	P_1841	Human_associate	Skin	NA	NA	2007
S_1841.F05432	P_1841	Human_associate	Skin	NA	NA	2007
S_1841.F05433	P_1841	Human_associate	Skin	NA	NA	2007
S_1841.F05434	P_1841	Human_associate	Skin	NA	NA	2007
S_1841.F05435	P_1841	Human_associate	Skin	NA	NA	2007
S_1841.F05436	P_1841	Human_associate	Skin	NA	NA	2007
S_1841.F05438	P_1841	Human_associate	Skin	NA	NA	2007
S_1841.F05439	P_1841	Human_associate	Skin	NA	NA	2007
S_1841.F05441	P_1841	Human_associate	Skin	NA	NA	2007
S_1841.F05442	P_1841	Human_associate	Skin	NA	NA	2007
S_1841.F05443	P_1841	Human_associate	Skin	NA	NA	2007
S_1841.F05444	P_1841	Human_associate	Skin	NA	NA	2007
S_1841.F05445	P_1841	Human_associate	Skin	NA	NA	2007
S_1841.F05446	P_1841	Human_associate	Skin	NA	NA	2007
S_1841.F05447	P_1841	Human_associate	Skin	NA	NA	2007
S_1841.F05448	P_1841	Human_associate	Skin	NA	NA	2007
S_1841.F05449	P_1841	Human_associate	Skin	NA	NA	2007
S_1841.F05450	P_1841	Human_associate	Skin	NA	NA	2007
S_1841.F05451	P_1841	Human_associate	Skin	NA	NA	2007
S_1841.F05452	P_1841	Human_associate	Skin	NA	NA	2007
S_1841.F05453	P_1841	Human_associate	Skin	NA	NA	2007
S_1841.F05454	P_1841	Human_associate	Skin	NA	NA	2007
S_1841.F05455	P_1841	Human_associate	Skin	NA	NA	2007
S_1841.F05456	P_1841	Human_associate	Skin	NA	NA	2007
S_1841.F05457	P_1841	Human_associate	Skin	NA	NA	2007
S_1841.F05458	P_1841	Human_associate	Skin	NA	NA	2007
S_1841.F05461	P_1841	Human_associate	Skin	NA	NA	2007
S_1841.F05463	P_1841	Human_associate	Skin	NA	NA	2007
S_1841.F05465	P_1841	Human_associate	Skin	NA	NA	2007
S_1841.F05466	P_1841	Human_associate	Skin	NA	NA	2007
S_1841.F05467	P_1841	Human_associate	Skin	NA	NA	2007
S_1841.F05468	P_1841	Human_associate	Skin	NA	NA	2007
S_1841.F05469	P_1841	Human_associate	Skin	NA	NA	2007
S_1841.F05470	P_1841	Human_associate	Skin	NA	NA	2007
S_1841.F05471	P_1841	Human_associate	Skin	NA	NA	2007
S_1841.F05472	P_1841	Human_associate	Skin	NA	NA	2007
S_1841.F05473	P_1841	Human_associate	Skin	NA	NA	2007
S_1841.F05474	P_1841	Human_associate	Skin	NA	NA	2007
S_1841.F05475	P_1841	Human_associate	Skin	NA	NA	2007
S_1841.F05476	P_1841	Human_associate	Skin	NA	NA	2007
S_1841.F05477	P_1841	Human_associate	Skin	NA	NA	2007
S_1841.F05479	P_1841	Human_associate	Skin	NA	NA	2007
S_1841.F05481	P_1841	Human_associate	Skin	NA	NA	2007
S_1841.F05482	P_1841	Human_associate	Skin	NA	NA	2007
S_1841.F05483	P_1841	Human_associate	Skin	NA	NA	2007
S_1841.F05484	P_1841	Human_associate	Skin	NA	NA	2007
S_1841.F05485	P_1841	Human_associate	Skin	NA	NA	2007
S_1841.F05486	P_1841	Human_associate	Skin	NA	NA	2007
S_1841.F05487	P_1841	Human_associate	Skin	NA	NA	2007
S_1841.F05489	P_1841	Human_associate	Skin	NA	NA	2007
S_1841.F05490	P_1841	Human_associate	Skin	NA	NA	2007
S_1841.F05491	P_1841	Human_associate	Skin	NA	NA	2007
S_1841.F05495	P_1841	Human_associate	Skin	NA	NA	2007
S_1841.F05496	P_1841	Human_associate	Skin	NA	NA	2007
S_1841.F05497	P_1841	Human_associate	Skin	NA	NA	2007
S_1841.F05499	P_1841	Human_associate	Skin	NA	NA	2007
S_1841.F05500	P_1841	Human_associate	Skin	NA	NA	2007
S_1841.F05502	P_1841	Human_associate	Skin	NA	NA	2007
S_1841.F05503	P_1841	Human_associate	Skin	NA	NA	2007
S_1841.F05505	P_1841	Human_associate	Skin	NA	NA	2007
S_1841.F05506	P_1841	Human_associate	Skin	NA	NA	2007
S_1841.F05507	P_1841	Human_associate	Skin	NA	NA	2007
S_1841.F05509	P_1841	Human_associate	Skin	NA	NA	2007
S_1841.F05510	P_1841	Human_associate	Skin	NA	NA	2007
S_1841.F05511	P_1841	Human_associate	Skin	NA	NA	2007
S_1841.F05512	P_1841	Human_associate	Skin	NA	NA	2007
S_1841.F05513	P_1841	Human_associate	Skin	NA	NA	2007
S_1841.F05514	P_1841	Human_associate	Skin	NA	NA	2007
S_1841.F05515	P_1841	Human_associate	Skin	NA	NA	2007
S_1841.F05516	P_1841	Human_associate	Skin	NA	NA	2007
S_1841.F05517	P_1841	Human_associate	Skin	NA	NA	2007
S_1841.F05518	P_1841	Human_associate	Skin	NA	NA	2007
S_1841.F05519	P_1841	Human_associate	Skin	NA	NA	2007
S_1841.F05520	P_1841	Human_associate	Skin	NA	NA	2007
S_1841.F05521	P_1841	Human_associate	Skin	NA	NA	2007
S_1841.F05522	P_1841	Human_associate	Skin	NA	NA	2007
S_1841.F05523	P_1841	Human_associate	Skin	NA	NA	2007
S_1841.F05524	P_1841	Human_associate	Skin	NA	NA	2007
S_1841.F05525	P_1841	Human_associate	Skin	NA	NA	2007
S_1841.F05526	P_1841	Human_associate	Skin	NA	NA	2007
S_1841.F05527	P_1841	Human_associate	Skin	NA	NA	2007
S_1841.F05529	P_1841	Human_associate	Skin	NA	NA	2007
S_1841.F05530	P_1841	Human_associate	Skin	NA	NA	2007
S_1841.F05531	P_1841	Human_associate	Skin	NA	NA	2007
S_1841.F05532	P_1841	Human_associate	Skin	NA	NA	2007
S_1841.F05533	P_1841	Human_associate	Skin	NA	NA	2007
S_1841.F05534	P_1841	Human_associate	Skin	NA	NA	2007
S_1841.F05536	P_1841	Human_associate	Skin	NA	NA	2007
S_1841.F05537	P_1841	Human_associate	Skin	NA	NA	2007
S_1841.F05538	P_1841	Human_associate	Skin	NA	NA	2007
S_1841.F05540	P_1841	Human_associate	Skin	NA	NA	2007
S_1841.F05542	P_1841	Human_associate	Skin	NA	NA	2007
S_1841.F05543	P_1841	Human_associate	Skin	NA	NA	2007
S_1841.F05544	P_1841	Human_associate	Skin	NA	NA	2007
S_1841.F05546	P_1841	Human_associate	Skin	NA	NA	2007
S_1841.F05548	P_1841	Human_associate	Skin	NA	NA	2007
S_1841.F05550	P_1841	Human_associate	Skin	NA	NA	2007
S_1841.F05551	P_1841	Human_associate	Skin	NA	NA	2007
S_1841.F05553	P_1841	Human_associate	Skin	NA	NA	2007
S_1841.F05554	P_1841	Human_associate	Skin	NA	NA	2007
S_1841.F05555	P_1841	Human_associate	Skin	NA	NA	2007
S_1841.F05556	P_1841	Human_associate	Skin	NA	NA	2007
S_1841.F05557	P_1841	Human_associate	Skin	NA	NA	2007
S_1841.F05559	P_1841	Human_associate	Skin	NA	NA	2007
S_1841.F05560	P_1841	Human_associate	Skin	NA	NA	2007
S_1841.F05561	P_1841	Human_associate	Skin	NA	NA	2007
S_1841.F05562	P_1841	Human_associate	Skin	NA	NA	2007
S_1841.F05563	P_1841	Human_associate	Skin	NA	NA	2007
S_1841.F05564	P_1841	Human_associate	Skin	NA	NA	2007
S_1841.F05565	P_1841	Human_associate	Skin	NA	NA	2007
S_1841.F05566	P_1841	Human_associate	Skin	NA	NA	2007
S_1841.F05567	P_1841	Human_associate	Skin	NA	NA	2007
S_1841.F05568	P_1841	Human_associate	Skin	NA	NA	2007
S_1841.F05569	P_1841	Human_associate	Skin	NA	NA	2007
S_1841.F05570	P_1841	Human_associate	Skin	NA	NA	2007
S_1841.F05571	P_1841	Human_associate	Skin	NA	NA	2007
S_1841.F05572	P_1841	Human_associate	Skin	NA	NA	2007
S_1841.F05574	P_1841	Human_associate	Skin	NA	NA	2007
S_1841.F05575	P_1841	Human_associate	Skin	NA	NA	2007
S_1841.F05576	P_1841	Human_associate	Skin	NA	NA	2007
S_1841.F05580	P_1841	Human_associate	Skin	NA	NA	2007
S_1841.F05582	P_1841	Human_associate	Skin	NA	NA	2007
S_1841.F05583	P_1841	Human_associate	Skin	NA	NA	2007
S_1841.F05586	P_1841	Human_associate	Skin	NA	NA	2007
S_1841.F05587	P_1841	Human_associate	Skin	NA	NA	2007
S_1841.F05588	P_1841	Human_associate	Skin	NA	NA	2007
S_1841.F05590	P_1841	Human_associate	Skin	NA	NA	2007
S_1841.F05591	P_1841	Human_associate	Skin	NA	NA	2007
S_1841.F05592	P_1841	Human_associate	Skin	NA	NA	2007
S_1841.F05593	P_1841	Human_associate	Skin	NA	NA	2007
S_1841.F05594	P_1841	Human_associate	Skin	NA	NA	2007
S_1841.F05595	P_1841	Human_associate	Skin	NA	NA	2007
S_1841.F05596	P_1841	Human_associate	Skin	NA	NA	2007
S_1841.F05597	P_1841	Human_associate	Skin	NA	NA	2007
S_1841.F05598	P_1841	Human_associate	Skin	NA	NA	2007
S_1841.F05599	P_1841	Human_associate	Skin	NA	NA	2007
S_1841.F05601	P_1841	Human_associate	Skin	NA	NA	2007
S_1841.F05603	P_1841	Human_associate	Skin	NA	NA	2007
S_1841.F05604	P_1841	Human_associate	Skin	NA	NA	2007
S_1841.F05605	P_1841	Human_associate	Skin	NA	NA	2007
S_1841.F05606	P_1841	Human_associate	Skin	NA	NA	2007
S_1841.F05607	P_1841	Human_associate	Skin	NA	NA	2007
S_1841.F05608	P_1841	Human_associate	Skin	NA	NA	2007
S_1841.F05609	P_1841	Human_associate	Skin	NA	NA	2007
S_1841.F05611	P_1841	Human_associate	Skin	NA	NA	2007
S_1841.F05612	P_1841	Human_associate	Skin	NA	NA	2007
S_1841.F05613	P_1841	Human_associate	Skin	NA	NA	2007
S_1841.F05614	P_1841	Human_associate	Skin	NA	NA	2007
S_1841.F05615	P_1841	Human_associate	Skin	NA	NA	2007
S_1841.F05617	P_1841	Human_associate	Skin	NA	NA	2007
S_1841.F05619	P_1841	Human_associate	Skin	NA	NA	2007
S_1841.F05620	P_1841	Human_associate	Skin	NA	NA	2007
S_1841.F05621	P_1841	Human_associate	Skin	NA	NA	2007
S_1841.F05622	P_1841	Human_associate	Skin	NA	NA	2007
S_1841.F05623	P_1841	Human_associate	Skin	NA	NA	2007
S_1841.F05624	P_1841	Human_associate	Skin	NA	NA	2007
S_1841.F05625	P_1841	Human_associate	Skin	NA	NA	2007
S_1841.F05626	P_1841	Human_associate	Skin	NA	NA	2007
S_1841.F05628	P_1841	Human_associate	Skin	NA	NA	2007
S_1841.F05629	P_1841	Human_associate	Skin	NA	NA	2007
S_1841.F05630	P_1841	Human_associate	Skin	NA	NA	2007
S_1841.F05635	P_1841	Human_associate	Skin	NA	NA	2007
S_1841.F05636	P_1841	Human_associate	Skin	NA	NA	2007
S_1841.F05637	P_1841	Human_associate	Skin	NA	NA	2007
S_1841.F05638	P_1841	Human_associate	Skin	NA	NA	2007
S_1841.F05639	P_1841	Human_associate	Skin	NA	NA	2007
S_1841.F05640	P_1841	Human_associate	Skin	NA	NA	2007
S_1841.F05643	P_1841	Human_associate	Skin	NA	NA	2007
S_1841.F05644	P_1841	Human_associate	Skin	NA	NA	2007
S_1841.F05645	P_1841	Human_associate	Skin	NA	NA	2007
S_1841.F05646	P_1841	Human_associate	Skin	NA	NA	2007
S_1841.F05647	P_1841	Human_associate	Skin	NA	NA	2007
S_1841.F05648	P_1841	Human_associate	Skin	NA	NA	2007
S_1841.F05649	P_1841	Human_associate	Skin	NA	NA	2007
S_1841.F05650	P_1841	Human_associate	Skin	NA	NA	2007
S_1841.F05651	P_1841	Human_associate	Skin	NA	NA	2007
S_1841.F05652	P_1841	Human_associate	Skin	NA	NA	2007
S_1841.F05654	P_1841	Human_associate	Skin	NA	NA	2007
S_1841.F05655	P_1841	Human_associate	Skin	NA	NA	2007
S_1841.F05656	P_1841	Human_associate	Skin	NA	NA	2007
S_1841.F05658	P_1841	Human_associate	Skin	NA	NA	2007
S_1841.F05659	P_1841	Human_associate	Skin	NA	NA	2007
S_1841.F05660	P_1841	Human_associate	Skin	NA	NA	2007
S_1841.F05661	P_1841	Human_associate	Skin	NA	NA	2007
S_1841.F05662	P_1841	Human_associate	Skin	NA	NA	2007
S_1841.F05663	P_1841	Human_associate	Skin	NA	NA	2007
S_1841.F05664	P_1841	Human_associate	Skin	NA	NA	2007
S_1841.F05665	P_1841	Human_associate	Skin	NA	NA	2007
S_1841.F05667	P_1841	Human_associate	Skin	NA	NA	2007
S_1841.F05668	P_1841	Human_associate	Skin	NA	NA	2007
S_1841.F05669	P_1841	Human_associate	Skin	NA	NA	2007
S_1841.F05671	P_1841	Human_associate	Skin	NA	NA	2007
S_1841.F05672	P_1841	Human_associate	Skin	NA	NA	2007
S_1841.F05674	P_1841	Human_associate	Skin	NA	NA	2007
S_1841.F05675	P_1841	Human_associate	Skin	NA	NA	2007
S_1841.F05676	P_1841	Human_associate	Skin	NA	NA	2007
S_1841.F05679	P_1841	Human_associate	Skin	NA	NA	2007
S_1841.F05680	P_1841	Human_associate	Skin	NA	NA	2007
S_1841.F05681	P_1841	Human_associate	Skin	NA	NA	2007
S_1841.F05682	P_1841	Human_associate	Skin	NA	NA	2007
S_1841.F05683	P_1841	Human_associate	Skin	NA	NA	2007
S_1841.F05684	P_1841	Human_associate	Skin	NA	NA	2007
S_1841.F05685	P_1841	Human_associate	Skin	NA	NA	2007
S_1841.F05686	P_1841	Human_associate	Skin	NA	NA	2007
S_1841.F05688	P_1841	Human_associate	Skin	NA	NA	2007
S_1841.F05689	P_1841	Human_associate	Skin	NA	NA	2007
S_1841.F05690	P_1841	Human_associate	Skin	NA	NA	2007
S_1841.F05692	P_1841	Human_associate	Skin	NA	NA	2007
S_1841.F05693	P_1841	Human_associate	Skin	NA	NA	2007
S_1841.F05694	P_1841	Human_associate	Skin	NA	NA	2007
S_1841.F05697	P_1841	Human_associate	Skin	NA	NA	2007
S_1841.F05802	P_1841	Human_associate	Skin	NA	NA	2007
S_1841.F05803	P_1841	Human_associate	Skin	NA	NA	2007
S_1841.F05804	P_1841	Human_associate	Skin	NA	NA	2007
S_1841.F05805	P_1841	Human_associate	Skin	NA	NA	2007
S_1841.F05806	P_1841	Human_associate	Skin	NA	NA	2007
S_1841.F05807	P_1841	Human_associate	Skin	NA	NA	2007
S_1841.F05808	P_1841	Human_associate	Skin	NA	NA	2007
S_1841.F05809	P_1841	Human_associate	Skin	NA	NA	2007
S_1841.F05810	P_1841	Human_associate	Skin	NA	NA	2007
S_1841.F05811	P_1841	Human_associate	Skin	NA	NA	2007
S_1841.F05812	P_1841	Human_associate	Skin	NA	NA	2007
S_1841.F05813	P_1841	Human_associate	Skin	NA	NA	2007
S_1841.F05814	P_1841	Human_associate	Skin	NA	NA	2007
S_1841.F05815	P_1841	Human_associate	Skin	NA	NA	2007
S_1841.F05816	P_1841	Human_associate	Skin	NA	NA	2007
S_1841.F05817	P_1841	Human_associate	Skin	NA	NA	2007
S_1841.F05818	P_1841	Human_associate	Skin	NA	NA	2007
S_1841.F05819	P_1841	Human_associate	Skin	NA	NA	2007
S_1841.F05820	P_1841	Human_associate	Skin	NA	NA	2007
S_1841.F05821	P_1841	Human_associate	Skin	NA	NA	2007
S_1841.F05822	P_1841	Human_associate	Skin	NA	NA	2007
S_1841.F05825	P_1841	Human_associate	Skin	NA	NA	2007
S_1841.F05826	P_1841	Human_associate	Skin	NA	NA	2007
S_1841.F05828	P_1841	Human_associate	Skin	NA	NA	2007
S_1841.F05830	P_1841	Human_associate	Skin	NA	NA	2007
S_1841.F05831	P_1841	Human_associate	Skin	NA	NA	2007
S_1841.F05832	P_1841	Human_associate	Skin	NA	NA	2007
S_1841.F05833	P_1841	Human_associate	Skin	NA	NA	2007
S_1841.F05834	P_1841	Human_associate	Skin	NA	NA	2007
S_1841.F05835	P_1841	Human_associate	Skin	NA	NA	2007
S_1841.F05836	P_1841	Human_associate	Skin	NA	NA	2007
S_1841.F05837	P_1841	Human_associate	Skin	NA	NA	2007
S_1841.F05838	P_1841	Human_associate	Skin	NA	NA	2007
S_1841.F05839	P_1841	Human_associate	Skin	NA	NA	2007
S_1841.F05840	P_1841	Human_associate	Skin	NA	NA	2007
S_1841.F05841	P_1841	Human_associate	Skin	NA	NA	2007
S_1841.F05842	P_1841	Human_associate	Skin	NA	NA	2007
S_1841.F05843	P_1841	Human_associate	Skin	NA	NA	2007
S_1841.F05844	P_1841	Human_associate	Skin	NA	NA	2007
S_1841.F05845	P_1841	Human_associate	Skin	NA	NA	2007
S_1841.F05847	P_1841	Human_associate	Skin	NA	NA	2007
S_1841.F05848	P_1841	Human_associate	Skin	NA	NA	2007
S_1841.F05849	P_1841	Human_associate	Skin	NA	NA	2007
S_1841.F05850	P_1841	Human_associate	Skin	NA	NA	2007
S_1841.F05851	P_1841	Human_associate	Skin	NA	NA	2007
S_1841.F05852	P_1841	Human_associate	Skin	NA	NA	2007
S_1841.F05854	P_1841	Human_associate	Skin	NA	NA	2007
S_1841.F05855	P_1841	Human_associate	Skin	NA	NA	2007
S_1841.F05857	P_1841	Human_associate	Skin	NA	NA	2007
S_1841.F05858	P_1841	Human_associate	Skin	NA	NA	2007
S_1841.F05859	P_1841	Human_associate	Skin	NA	NA	2007
S_1841.F05861	P_1841	Human_associate	Skin	NA	NA	2007
S_1841.F05862	P_1841	Human_associate	Skin	NA	NA	2007
S_1841.F05863	P_1841	Human_associate	Skin	NA	NA	2007
S_1841.F05864	P_1841	Human_associate	Skin	NA	NA	2007
S_1841.F05865	P_1841	Human_associate	Skin	NA	NA	2007
S_1841.F05866	P_1841	Human_associate	Skin	NA	NA	2007
S_1841.F05867	P_1841	Human_associate	Skin	NA	NA	2007
S_1841.F05869	P_1841	Human_associate	Skin	NA	NA	2007
S_1841.F05870	P_1841	Human_associate	Skin	NA	NA	2007
S_1841.F05871	P_1841	Human_associate	Skin	NA	NA	2007
S_1841.F05873	P_1841	Human_associate	Skin	NA	NA	2007
S_1841.F05874	P_1841	Human_associate	Skin	NA	NA	2007
S_1841.F05875	P_1841	Human_associate	Skin	NA	NA	2007
S_1841.F05876	P_1841	Human_associate	Skin	NA	NA	2007
S_1841.F05879	P_1841	Human_associate	Skin	NA	NA	2007
S_1841.F05881	P_1841	Human_associate	Skin	NA	NA	2007
S_1841.F05882	P_1841	Human_associate	Skin	NA	NA	2007
S_1841.F05883	P_1841	Human_associate	Skin	NA	NA	2007
S_1841.F05884	P_1841	Human_associate	Skin	NA	NA	2007
S_1841.F05885	P_1841	Human_associate	Skin	NA	NA	2007
S_1841.F05887	P_1841	Human_associate	Skin	NA	NA	2007
S_1841.F05888	P_1841	Human_associate	Skin	NA	NA	2007
S_1841.F05889	P_1841	Human_associate	Skin	NA	NA	2007
S_1841.F05890	P_1841	Human_associate	Skin	NA	NA	2007
S_1841.F05891	P_1841	Human_associate	Skin	NA	NA	2007
S_1841.F05893	P_1841	Human_associate	Skin	NA	NA	2007
S_1841.F05894	P_1841	Human_associate	Skin	NA	NA	2007
S_1841.F05896	P_1841	Human_associate	Skin	NA	NA	2007
S_1841.F05897	P_1841	Human_associate	Skin	NA	NA	2007
S_1841.F05898	P_1841	Human_associate	Skin	NA	NA	2007
S_1841.F05901	P_1841	Human_associate	Skin	NA	NA	2007
S_1841.F05902	P_1841	Human_associate	Skin	NA	NA	2007
S_1841.F05903	P_1841	Human_associate	Skin	NA	NA	2007
S_1841.F05906	P_1841	Human_associate	Skin	NA	NA	2007
S_1841.F05907	P_1841	Human_associate	Skin	NA	NA	2007
S_1841.F05909	P_1841	Human_associate	Skin	NA	NA	2007
S_1841.F05910	P_1841	Human_associate	Skin	NA	NA	2007
S_1841.F05911	P_1841	Human_associate	Skin	NA	NA	2007
S_1841.F05912	P_1841	Human_associate	Skin	NA	NA	2007
S_1841.F05916	P_1841	Human_associate	Skin	NA	NA	2007
S_1841.F05919	P_1841	Human_associate	Skin	NA	NA	2007
S_1841.F05920	P_1841	Human_associate	Skin	NA	NA	2007
S_1841.F05921	P_1841	Human_associate	Skin	NA	NA	2007
S_1841.F05923	P_1841	Human_associate	Skin	NA	NA	2007
S_1841.F05925	P_1841	Human_associate	Skin	NA	NA	2007
S_1841.F05927	P_1841	Human_associate	Skin	NA	NA	2007
S_1841.F05928	P_1841	Human_associate	Skin	NA	NA	2007
S_1841.F05931	P_1841	Human_associate	Skin	NA	NA	2007
S_1841.F05932	P_1841	Human_associate	Skin	NA	NA	2007
S_1841.F05936	P_1841	Human_associate	Skin	NA	NA	2007
S_1841.F05937	P_1841	Human_associate	Skin	NA	NA	2007
S_1841.F05941	P_1841	Human_associate	Skin	NA	NA	2007
S_1841.F05942	P_1841	Human_associate	Skin	NA	NA	2007
S_1841.F05945	P_1841	Human_associate	Skin	NA	NA	2007
S_1841.F05947	P_1841	Human_associate	Skin	NA	NA	2007
S_1841.F05948	P_1841	Human_associate	Skin	NA	NA	2007
S_1841.F05951	P_1841	Human_associate	Skin	NA	NA	2007
S_1841.F05957	P_1841	Human_associate	Skin	NA	NA	2007
S_1841.F05958	P_1841	Human_associate	Skin	NA	NA	2007
S_1841.F05960	P_1841	Human_associate	Skin	NA	NA	2007
S_1841.F05961	P_1841	Human_associate	Skin	NA	NA	2007
S_1841.F05964	P_1841	Human_associate	Skin	NA	NA	2007
S_1841.F05966	P_1841	Human_associate	Skin	NA	NA	2007
S_1841.F05969	P_1841	Human_associate	Skin	NA	NA	2007
S_1841.F05973	P_1841	Human_associate	Skin	NA	NA	2007
S_1841.F05974	P_1841	Human_associate	Skin	NA	NA	2007
S_1841.F05976	P_1841	Human_associate	Skin	NA	NA	2007
S_1841.F05977	P_1841	Human_associate	Skin	NA	NA	2007
S_1841.F05980	P_1841	Human_associate	Skin	NA	NA	2007
S_1841.F05983	P_1841	Human_associate	Skin	NA	NA	2007
S_1841.F05984	P_1841	Human_associate	Skin	NA	NA	2007
S_1841.F05985	P_1841	Human_associate	Skin	NA	NA	2007
S_1841.F05986	P_1841	Human_associate	Skin	NA	NA	2007
S_1841.F05987	P_1841	Human_associate	Skin	NA	NA	2007
S_1841.F05989	P_1841	Human_associate	Skin	NA	NA	2007
S_1841.F05990	P_1841	Human_associate	Skin	NA	NA	2007
S_1841.F05991	P_1841	Human_associate	Skin	NA	NA	2007
S_1841.F05993	P_1841	Human_associate	Skin	NA	NA	2007
S_1841.F05995	P_1841	Human_associate	Skin	NA	NA	2007
S_1841.F05998	P_1841	Human_associate	Skin	NA	NA	2007
S_1841.F06001	P_1841	Human_associate	Skin	NA	NA	2007
S_1841.F06002	P_1841	Human_associate	Skin	NA	NA	2007
S_1841.F06004	P_1841	Human_associate	Skin	NA	NA	2007
S_1841.F06005	P_1841	Human_associate	Skin	NA	NA	2007
S_1841.F06006	P_1841	Human_associate	Skin	NA	NA	2007
S_1841.F06009	P_1841	Human_associate	Skin	NA	NA	2007
S_1841.F06012	P_1841	Human_associate	Skin	NA	NA	2007
S_1841.F06015	P_1841	Human_associate	Skin	NA	NA	2007
S_1841.F06018	P_1841	Human_associate	Skin	NA	NA	2007
S_1841.F06019	P_1841	Human_associate	Skin	NA	NA	2007
S_1841.F06021	P_1841	Human_associate	Skin	NA	NA	2007
S_1841.F06022	P_1841	Human_associate	Skin	NA	NA	2007
S_1841.F06024	P_1841	Human_associate	Skin	NA	NA	2007
S_1841.F06026	P_1841	Human_associate	Skin	NA	NA	2007
S_1841.F06031	P_1841	Human_associate	Skin	NA	NA	2007
S_1841.F06034	P_1841	Human_associate	Skin	NA	NA	2007
S_1841.F06039	P_1841	Human_associate	Skin	NA	NA	2007
S_1841.F06044	P_1841	Human_associate	Skin	NA	NA	2007
S_1841.F06045	P_1841	Human_associate	Skin	NA	NA	2007
S_1841.F06051	P_1841	Human_associate	Skin	NA	NA	2007
S_1841.F06052	P_1841	Human_associate	Skin	NA	NA	2007
S_1841.F06054	P_1841	Human_associate	Skin	NA	NA	2007
S_1841.F06055	P_1841	Human_associate	Skin	NA	NA	2007
S_1841.F06057	P_1841	Human_associate	Skin	NA	NA	2007
S_1841.F06059	P_1841	Human_associate	Skin	NA	NA	2007
S_1841.F06060	P_1841	Human_associate	Skin	NA	NA	2007
S_1841.F06062	P_1841	Human_associate	Skin	NA	NA	2007
S_1841.F06063	P_1841	Human_associate	Skin	NA	NA	2007
S_1841.F06064	P_1841	Human_associate	Skin	NA	NA	2007
S_1841.F06068	P_1841	Human_associate	Skin	NA	NA	2007
S_1841.F06072	P_1841	Human_associate	Skin	NA	NA	2007
S_1841.F06075	P_1841	Human_associate	Skin	NA	NA	2007
S_1841.F06079	P_1841	Human_associate	Skin	NA	NA	2007
S_1841.F06082	P_1841	Human_associate	Skin	NA	NA	2007
S_1841.F06085	P_1841	Human_associate	Skin	NA	NA	2007
S_1841.F06086	P_1841	Human_associate	Skin	NA	NA	2007
S_1841.F06088	P_1841	Human_associate	Skin	NA	NA	2007
S_1841.F06092	P_1841	Human_associate	Skin	NA	NA	2007
S_1841.F06093	P_1841	Human_associate	Skin	NA	NA	2007
S_1841.F06094	P_1841	Human_associate	Skin	NA	NA	2007
S_1841.F06097	P_1841	Human_associate	Skin	NA	NA	2007
S_1841.F06102	P_1841	Human_associate	Skin	NA	NA	2007
S_1841.F06106	P_1841	Human_associate	Skin	NA	NA	2007
S_1841.F06107	P_1841	Human_associate	Skin	NA	NA	2007
S_1841.F06109	P_1841	Human_associate	Skin	NA	NA	2007
S_1841.F06119	P_1841	Human_associate	Skin	NA	NA	2007
S_1841.F06123	P_1841	Human_associate	Skin	NA	NA	2007
S_1841.F06127	P_1841	Human_associate	Skin	NA	NA	2007
S_1841.F06139	P_1841	Human_associate	Skin	NA	NA	2007
S_1841.F06162	P_1841	Human_associate	Skin	NA	NA	2007
S_1841.F06166	P_1841	Human_associate	Skin	NA	NA	2007
S_1841.F06168	P_1841	Human_associate	Skin	NA	NA	2007
S_1841.F06170	P_1841	Human_associate	Skin	NA	NA	2007
S_1841.F06175	P_1841	Human_associate	Skin	NA	NA	2007
S_1841.F06181	P_1841	Human_associate	Skin	NA	NA	2007
S_1841.F06186	P_1841	Human_associate	Skin	NA	NA	2007
S_1841.F06190	P_1841	Human_associate	Skin	NA	NA	2007
S_1841.F06196	P_1841	Human_associate	Skin	NA	NA	2007
S_1841.F06200	P_1841	Human_associate	Skin	NA	NA	2007
S_1841.F06201	P_1841	Human_associate	Skin	NA	NA	2007
S_1841.F06202	P_1841	Human_associate	Skin	NA	NA	2007
S_1841.F06204	P_1841	Human_associate	Skin	NA	NA	2007
S_1841.F06205	P_1841	Human_associate	Skin	NA	NA	2007
S_1841.F06208	P_1841	Human_associate	Skin	NA	NA	2007
S_1841.F06209	P_1841	Human_associate	Skin	NA	NA	2007
S_1841.F06210	P_1841	Human_associate	Skin	NA	NA	2007
S_1841.F06211	P_1841	Human_associate	Skin	NA	NA	2007
S_1841.F06212	P_1841	Human_associate	Skin	NA	NA	2007
S_1841.F06215	P_1841	Human_associate	Skin	NA	NA	2007
S_1841.F06216	P_1841	Human_associate	Skin	NA	NA	2007
S_1841.F06217	P_1841	Human_associate	Skin	NA	NA	2007
S_1841.F06219	P_1841	Human_associate	Skin	NA	NA	2007
S_1841.F06220	P_1841	Human_associate	Skin	NA	NA	2007
S_1841.F06223	P_1841	Human_associate	Skin	NA	NA	2007
S_1841.F06224	P_1841	Human_associate	Skin	NA	NA	2007
S_1841.F06225	P_1841	Human_associate	Skin	NA	NA	2007
S_1841.F06226	P_1841	Human_associate	Skin	NA	NA	2007
S_1841.F06230	P_1841	Human_associate	Skin	NA	NA	2007
S_1841.F06232	P_1841	Human_associate	Skin	NA	NA	2007
S_1841.F06233	P_1841	Human_associate	Skin	NA	NA	2007
S_1841.F06236	P_1841	Human_associate	Skin	NA	NA	2007
S_1841.F06237	P_1841	Human_associate	Skin	NA	NA	2007
S_1841.F06239	P_1841	Human_associate	Skin	NA	NA	2007
S_1841.F06241	P_1841	Human_associate	Skin	NA	NA	2007
S_1841.F06242	P_1841	Human_associate	Skin	NA	NA	2007
S_1841.F06243	P_1841	Human_associate	Skin	NA	NA	2007
S_1841.F06244	P_1841	Human_associate	Skin	NA	NA	2007
S_1841.F06247	P_1841	Human_associate	Skin	NA	NA	2007
S_1841.F06248	P_1841	Human_associate	Skin	NA	NA	2007
S_1841.F06249	P_1841	Human_associate	Skin	NA	NA	2007
S_1841.F06250	P_1841	Human_associate	Skin	NA	NA	2007
S_1841.F06252	P_1841	Human_associate	Skin	NA	NA	2007
S_1841.F06253	P_1841	Human_associate	Skin	NA	NA	2007
S_1841.F06254	P_1841	Human_associate	Skin	NA	NA	2007
S_1841.F06257	P_1841	Human_associate	Skin	NA	NA	2007
S_1841.F06259	P_1841	Human_associate	Skin	NA	NA	2007
S_1841.F06260	P_1841	Human_associate	Skin	NA	NA	2007
S_1841.F06261	P_1841	Human_associate	Skin	NA	NA	2007
S_1841.F06263	P_1841	Human_associate	Skin	NA	NA	2007
S_1841.F06264	P_1841	Human_associate	Skin	NA	NA	2007
S_1841.F06265	P_1841	Human_associate	Skin	NA	NA	2007
S_1841.F06268	P_1841	Human_associate	Skin	NA	NA	2007
S_1841.F06269	P_1841	Human_associate	Skin	NA	NA	2007
S_1841.F06270	P_1841	Human_associate	Skin	NA	NA	2007
S_1841.F06271	P_1841	Human_associate	Skin	NA	NA	2007
S_1841.F06272	P_1841	Human_associate	Skin	NA	NA	2007
S_1841.F06274	P_1841	Human_associate	Skin	NA	NA	2007
S_1841.F06275	P_1841	Human_associate	Skin	NA	NA	2007
S_1841.F06276	P_1841	Human_associate	Skin	NA	NA	2007
S_1841.F06277	P_1841	Human_associate	Skin	NA	NA	2007
S_1841.F06278	P_1841	Human_associate	Skin	NA	NA	2007
S_1841.F06282	P_1841	Human_associate	Skin	NA	NA	2007
S_1841.F06284	P_1841	Human_associate	Skin	NA	NA	2007
S_1841.F06285	P_1841	Human_associate	Skin	NA	NA	2007
S_1841.F06286	P_1841	Human_associate	Skin	NA	NA	2007
S_1841.F06287	P_1841	Human_associate	Skin	NA	NA	2007
S_1841.F06288	P_1841	Human_associate	Skin	NA	NA	2007
S_1841.F06289	P_1841	Human_associate	Skin	NA	NA	2007
S_1841.F06290	P_1841	Human_associate	Skin	NA	NA	2007
S_1841.F06291	P_1841	Human_associate	Skin	NA	NA	2007
S_1841.F06292	P_1841	Human_associate	Skin	NA	NA	2007
S_1841.F06293	P_1841	Human_associate	Skin	NA	NA	2007
S_1841.F06294	P_1841	Human_associate	Skin	NA	NA	2007
S_1841.F06295	P_1841	Human_associate	Skin	NA	NA	2007
S_1841.F06296	P_1841	Human_associate	Skin	NA	NA	2007
S_1841.F06297	P_1841	Human_associate	Skin	NA	NA	2007
S_1841.F06299	P_1841	Human_associate	Skin	NA	NA	2007
S_1841.F06300	P_1841	Human_associate	Skin	NA	NA	2007
S_1841.F06301	P_1841	Human_associate	Skin	NA	NA	2007
S_1841.F06302	P_1841	Human_associate	Skin	NA	NA	2007
S_1841.F06303	P_1841	Human_associate	Skin	NA	NA	2007
S_1841.F06304	P_1841	Human_associate	Skin	NA	NA	2007
S_1841.F06305	P_1841	Human_associate	Skin	NA	NA	2007
S_1841.F06306	P_1841	Human_associate	Skin	NA	NA	2007
S_1841.F06307	P_1841	Human_associate	Skin	NA	NA	2007
S_1841.F06308	P_1841	Human_associate	Skin	NA	NA	2007
S_1841.F06309	P_1841	Human_associate	Skin	NA	NA	2007
S_1841.F06310	P_1841	Human_associate	Skin	NA	NA	2007
S_1841.F06311	P_1841	Human_associate	Skin	NA	NA	2007
S_1841.F06312	P_1841	Human_associate	Skin	NA	NA	2007
S_1841.F06316	P_1841	Human_associate	Skin	NA	NA	2007
S_1841.F06317	P_1841	Human_associate	Skin	NA	NA	2007
S_1841.F06318	P_1841	Human_associate	Skin	NA	NA	2007
S_1841.F06319	P_1841	Human_associate	Skin	NA	NA	2007
S_1841.F06320	P_1841	Human_associate	Skin	NA	NA	2007
S_1841.F06323	P_1841	Human_associate	Skin	NA	NA	2007
S_1841.F06324	P_1841	Human_associate	Skin	NA	NA	2007
S_1841.F06326	P_1841	Human_associate	Skin	NA	NA	2007
S_1841.F06329	P_1841	Human_associate	Skin	NA	NA	2007
S_1841.F06330	P_1841	Human_associate	Skin	NA	NA	2007
S_1841.F06331	P_1841	Human_associate	Skin	NA	NA	2007
S_1841.F06332	P_1841	Human_associate	Skin	NA	NA	2007
S_1841.F06333	P_1841	Human_associate	Skin	NA	NA	2007
S_1841.F06334	P_1841	Human_associate	Skin	NA	NA	2007
S_1841.F06335	P_1841	Human_associate	Skin	NA	NA	2007
S_1841.F06336	P_1841	Human_associate	Skin	NA	NA	2007
S_1841.F06337	P_1841	Human_associate	Skin	NA	NA	2007
S_1841.F06338	P_1841	Human_associate	Skin	NA	NA	2007
S_1841.F06339	P_1841	Human_associate	Skin	NA	NA	2007
S_1841.F06340	P_1841	Human_associate	Skin	NA	NA	2007
S_1841.F06342	P_1841	Human_associate	Skin	NA	NA	2007
S_1841.F06343	P_1841	Human_associate	Skin	NA	NA	2007
S_1841.F06345	P_1841	Human_associate	Skin	NA	NA	2007
S_1841.F06346	P_1841	Human_associate	Skin	NA	NA	2007
S_1841.F06349	P_1841	Human_associate	Skin	NA	NA	2007
S_1841.F06350	P_1841	Human_associate	Skin	NA	NA	2007
S_1841.F06351	P_1841	Human_associate	Skin	NA	NA	2007
S_1841.F06352	P_1841	Human_associate	Skin	NA	NA	2007
S_1841.F06353	P_1841	Human_associate	Skin	NA	NA	2007
S_1841.F06354	P_1841	Human_associate	Skin	NA	NA	2007
S_1841.F06355	P_1841	Human_associate	Skin	NA	NA	2007
S_1841.F06356	P_1841	Human_associate	Skin	NA	NA	2007
S_1841.F06357	P_1841	Human_associate	Skin	NA	NA	2007
S_1841.F06359	P_1841	Human_associate	Skin	NA	NA	2007
S_1841.F06360	P_1841	Human_associate	Skin	NA	NA	2007
S_1841.F06361	P_1841	Human_associate	Skin	NA	NA	2007
S_1841.F06362	P_1841	Human_associate	Skin	NA	NA	2007
S_1841.F06363	P_1841	Human_associate	Skin	NA	NA	2007
S_1841.F06365	P_1841	Human_associate	Skin	NA	NA	2007
S_1841.F06366	P_1841	Human_associate	Skin	NA	NA	2007
S_1841.F06367	P_1841	Human_associate	Skin	NA	NA	2007
S_1841.F06368	P_1841	Human_associate	Skin	NA	NA	2007
S_1841.F06369	P_1841	Human_associate	Skin	NA	NA	2007
S_1841.F06370	P_1841	Human_associate	Skin	NA	NA	2007
S_1841.F06372	P_1841	Human_associate	Skin	NA	NA	2007
S_1841.F06377	P_1841	Human_associate	Skin	NA	NA	2007
S_1841.F06378	P_1841	Human_associate	Skin	NA	NA	2007
S_1841.F06380	P_1841	Human_associate	Skin	NA	NA	2007
S_1841.F06381	P_1841	Human_associate	Skin	NA	NA	2007
S_1841.F06382	P_1841	Human_associate	Skin	NA	NA	2007
S_1841.F06384	P_1841	Human_associate	Skin	NA	NA	2007
S_1841.F06385	P_1841	Human_associate	Skin	NA	NA	2007
S_1841.F06386	P_1841	Human_associate	Skin	NA	NA	2007
S_1841.F06387	P_1841	Human_associate	Skin	NA	NA	2007
S_1841.F06389	P_1841	Human_associate	Skin	NA	NA	2007
S_1841.F06391	P_1841	Human_associate	Skin	NA	NA	2007
S_1841.F06393	P_1841	Human_associate	Skin	NA	NA	2007
S_1841.F06394	P_1841	Human_associate	Skin	NA	NA	2007
S_1841.F06396	P_1841	Human_associate	Skin	NA	NA	2007
S_1841.F06397	P_1841	Human_associate	Skin	NA	NA	2007
S_1841.F06398	P_1841	Human_associate	Skin	NA	NA	2007
S_1841.F06399	P_1841	Human_associate	Skin	NA	NA	2007
S_1841.F06400	P_1841	Human_associate	Skin	NA	NA	2007
S_1841.F06401	P_1841	Human_associate	Skin	NA	NA	2007
S_1841.F06402	P_1841	Human_associate	Skin	NA	NA	2007
S_1841.F06403	P_1841	Human_associate	Skin	NA	NA	2007
S_1841.F06404	P_1841	Human_associate	Skin	NA	NA	2007
S_1841.F06405	P_1841	Human_associate	Skin	NA	NA	2007
S_1841.F06406	P_1841	Human_associate	Skin	NA	NA	2007
S_1841.F06407	P_1841	Human_associate	Skin	NA	NA	2007
S_1841.F06409	P_1841	Human_associate	Skin	NA	NA	2007
S_1841.F06410	P_1841	Human_associate	Skin	NA	NA	2007
S_1841.F06411	P_1841	Human_associate	Skin	NA	NA	2007
S_1841.F06412	P_1841	Human_associate	Skin	NA	NA	2007
S_1841.F06413	P_1841	Human_associate	Skin	NA	NA	2007
S_1841.F06414	P_1841	Human_associate	Skin	NA	NA	2007
S_1841.F06415	P_1841	Human_associate	Skin	NA	NA	2007
S_1841.F06416	P_1841	Human_associate	Skin	NA	NA	2007
S_1841.F06417	P_1841	Human_associate	Skin	NA	NA	2007
S_1841.F06419	P_1841	Human_associate	Skin	NA	NA	2007
S_1841.F06420	P_1841	Human_associate	Skin	NA	NA	2007
S_1841.F06421	P_1841	Human_associate	Skin	NA	NA	2007
S_1841.F06422	P_1841	Human_associate	Skin	NA	NA	2007
S_1841.F06423	P_1841	Human_associate	Skin	NA	NA	2007
S_1841.F06424	P_1841	Human_associate	Skin	NA	NA	2007
S_1841.F06425	P_1841	Human_associate	Skin	NA	NA	2007
S_1841.F06426	P_1841	Human_associate	Skin	NA	NA	2007
S_1841.F06428	P_1841	Human_associate	Skin	NA	NA	2007
S_1841.F06429	P_1841	Human_associate	Skin	NA	NA	2007
S_1841.F06432	P_1841	Human_associate	Skin	NA	NA	2007
S_1841.F06433	P_1841	Human_associate	Skin	NA	NA	2007
S_1841.F06434	P_1841	Human_associate	Skin	NA	NA	2007
S_1841.F06435	P_1841	Human_associate	Skin	NA	NA	2007
S_1841.F06436	P_1841	Human_associate	Skin	NA	NA	2007
S_1841.F06437	P_1841	Human_associate	Skin	NA	NA	2007
S_1841.F06439	P_1841	Human_associate	Skin	NA	NA	2007
S_1841.F06440	P_1841	Human_associate	Skin	NA	NA	2007
S_1841.F06441	P_1841	Human_associate	Skin	NA	NA	2007
S_1841.F06443	P_1841	Human_associate	Skin	NA	NA	2007
S_1841.F06445	P_1841	Human_associate	Skin	NA	NA	2007
S_1841.F06446	P_1841	Human_associate	Skin	NA	NA	2007
S_1841.F06447	P_1841	Human_associate	Skin	NA	NA	2007
S_1841.F06448	P_1841	Human_associate	Skin	NA	NA	2007
S_1841.F06449	P_1841	Human_associate	Skin	NA	NA	2007
S_1841.F06450	P_1841	Human_associate	Skin	NA	NA	2007
S_1841.F06451	P_1841	Human_associate	Skin	NA	NA	2007
S_1841.F06452	P_1841	Human_associate	Skin	NA	NA	2007
S_1841.F06453	P_1841	Human_associate	Skin	NA	NA	2007
S_1841.F06454	P_1841	Human_associate	Skin	NA	NA	2007
S_1841.F06455	P_1841	Human_associate	Skin	NA	NA	2007
S_1841.F06456	P_1841	Human_associate	Skin	NA	NA	2007
S_1841.F06457	P_1841	Human_associate	Skin	NA	NA	2007
S_1841.F06458	P_1841	Human_associate	Skin	NA	NA	2007
S_1841.F06459	P_1841	Human_associate	Skin	NA	NA	2007
S_1841.F06460	P_1841	Human_associate	Skin	NA	NA	2007
S_1841.F06461	P_1841	Human_associate	Skin	NA	NA	2007
S_1841.F06462	P_1841	Human_associate	Skin	NA	NA	2007
S_1841.F06464	P_1841	Human_associate	Skin	NA	NA	2007
S_1841.F06465	P_1841	Human_associate	Skin	NA	NA	2007
S_1841.F06466	P_1841	Human_associate	Skin	NA	NA	2007
S_1841.F06467	P_1841	Human_associate	Skin	NA	NA	2007
S_1841.F06468	P_1841	Human_associate	Skin	NA	NA	2007
S_1841.F06469	P_1841	Human_associate	Skin	NA	NA	2007
S_1841.F06470	P_1841	Human_associate	Skin	NA	NA	2007
S_1841.F06471	P_1841	Human_associate	Skin	NA	NA	2007
S_1841.F06472	P_1841	Human_associate	Skin	NA	NA	2007
S_1841.F06473	P_1841	Human_associate	Skin	NA	NA	2007
S_1841.F06474	P_1841	Human_associate	Skin	NA	NA	2007
S_1841.F06475	P_1841	Human_associate	Skin	NA	NA	2007
S_1841.F06476	P_1841	Human_associate	Skin	NA	NA	2007
S_1841.F06478	P_1841	Human_associate	Skin	NA	NA	2007
S_1841.F06479	P_1841	Human_associate	Skin	NA	NA	2007
S_1841.F06480	P_1841	Human_associate	Skin	NA	NA	2007
S_1841.F06481	P_1841	Human_associate	Skin	NA	NA	2007
S_1841.F06482	P_1841	Human_associate	Skin	NA	NA	2007
S_1841.F06483	P_1841	Human_associate	Skin	NA	NA	2007
S_1841.F06484	P_1841	Human_associate	Skin	NA	NA	2007
S_1841.F06485	P_1841	Human_associate	Skin	NA	NA	2007
S_1841.F06487	P_1841	Human_associate	Skin	NA	NA	2007
S_1841.F06488	P_1841	Human_associate	Skin	NA	NA	2007
S_1841.F06489	P_1841	Human_associate	Skin	NA	NA	2007
S_1841.F06490	P_1841	Human_associate	Skin	NA	NA	2007
S_1841.F06491	P_1841	Human_associate	Skin	NA	NA	2007
S_1841.F06492	P_1841	Human_associate	Skin	NA	NA	2007
S_1841.F06493	P_1841	Human_associate	Skin	NA	NA	2007
S_1841.F06494	P_1841	Human_associate	Skin	NA	NA	2007
S_1841.F06495	P_1841	Human_associate	Skin	NA	NA	2007
S_1841.F06497	P_1841	Human_associate	Skin	NA	NA	2007
S_1841.F06498	P_1841	Human_associate	Skin	NA	NA	2007
S_1841.F06499	P_1841	Human_associate	Skin	NA	NA	2007
S_1841.F06500	P_1841	Human_associate	Skin	NA	NA	2007
S_1841.F06501	P_1841	Human_associate	Skin	NA	NA	2007
S_1841.F06502	P_1841	Human_associate	Skin	NA	NA	2007
S_1841.F06503	P_1841	Human_associate	Skin	NA	NA	2007
S_1841.F06504	P_1841	Human_associate	Skin	NA	NA	2007
S_1841.F06505	P_1841	Human_associate	Skin	NA	NA	2007
S_1841.F06507	P_1841	Human_associate	Skin	NA	NA	2007
S_1841.F06508	P_1841	Human_associate	Skin	NA	NA	2007
S_1841.F06509	P_1841	Human_associate	Skin	NA	NA	2007
S_1841.F06510	P_1841	Human_associate	Skin	NA	NA	2007
S_1841.F06511	P_1841	Human_associate	Skin	NA	NA	2007
S_1841.F06514	P_1841	Human_associate	Skin	NA	NA	2007
S_1841.F06517	P_1841	Human_associate	Skin	NA	NA	2007
S_1841.F06519	P_1841	Human_associate	Skin	NA	NA	2007
S_1841.F06520	P_1841	Human_associate	Skin	NA	NA	2007
S_1841.F06521	P_1841	Human_associate	Skin	NA	NA	2007
S_1841.F06522	P_1841	Human_associate	Skin	NA	NA	2007
S_1841.F06523	P_1841	Human_associate	Skin	NA	NA	2007
S_1841.F06524	P_1841	Human_associate	Skin	NA	NA	2007
S_1841.F06526	P_1841	Human_associate	Skin	NA	NA	2007
S_1841.F06528	P_1841	Human_associate	Skin	NA	NA	2007
S_1841.F06529	P_1841	Human_associate	Skin	NA	NA	2007
S_1841.F06530	P_1841	Human_associate	Skin	NA	NA	2007
S_1841.F06531	P_1841	Human_associate	Skin	NA	NA	2007
S_1841.F06532	P_1841	Human_associate	Skin	NA	NA	2007
S_1841.F06533	P_1841	Human_associate	Skin	NA	NA	2007
S_1841.F06534	P_1841	Human_associate	Skin	NA	NA	2007
S_1841.F06536	P_1841	Human_associate	Skin	NA	NA	2007
S_1841.F06537	P_1841	Human_associate	Skin	NA	NA	2007
S_1841.F06538	P_1841	Human_associate	Skin	NA	NA	2007
S_1841.F06539	P_1841	Human_associate	Skin	NA	NA	2007
S_1841.F06540	P_1841	Human_associate	Skin	NA	NA	2007
S_1841.F06541	P_1841	Human_associate	Skin	NA	NA	2007
S_1841.F06542	P_1841	Human_associate	Skin	NA	NA	2007
S_1841.F06543	P_1841	Human_associate	Skin	NA	NA	2007
S_1841.F06545	P_1841	Human_associate	Skin	NA	NA	2007
S_1841.F06546	P_1841	Human_associate	Skin	NA	NA	2007
S_1841.F06548	P_1841	Human_associate	Skin	NA	NA	2007
S_1841.F06549	P_1841	Human_associate	Skin	NA	NA	2007
S_1841.F06550	P_1841	Human_associate	Skin	NA	NA	2007
S_1841.F06551	P_1841	Human_associate	Skin	NA	NA	2007
S_1841.F06552	P_1841	Human_associate	Skin	NA	NA	2007
S_1841.F06553	P_1841	Human_associate	Skin	NA	NA	2007
S_1841.F06555	P_1841	Human_associate	Skin	NA	NA	2007
S_1841.F06556	P_1841	Human_associate	Skin	NA	NA	2007
S_1841.F06557	P_1841	Human_associate	Skin	NA	NA	2007
S_1841.F06558	P_1841	Human_associate	Skin	NA	NA	2007
S_1841.F06559	P_1841	Human_associate	Skin	NA	NA	2007
S_1841.F06560	P_1841	Human_associate	Skin	NA	NA	2007
S_1841.F06562	P_1841	Human_associate	Skin	NA	NA	2007
S_1841.F06563	P_1841	Human_associate	Skin	NA	NA	2007
S_1841.F06564	P_1841	Human_associate	Skin	NA	NA	2007
S_1841.F06565	P_1841	Human_associate	Skin	NA	NA	2007
S_1841.F06566	P_1841	Human_associate	Skin	NA	NA	2007
S_1841.F06567	P_1841	Human_associate	Skin	NA	NA	2007
S_1841.F06568	P_1841	Human_associate	Skin	NA	NA	2007
S_1841.F06570	P_1841	Human_associate	Skin	NA	NA	2007
S_1841.F06572	P_1841	Human_associate	Skin	NA	NA	2007
S_1841.F06573	P_1841	Human_associate	Skin	NA	NA	2007
S_1841.F06574	P_1841	Human_associate	Skin	NA	NA	2007
S_1841.F06575	P_1841	Human_associate	Skin	NA	NA	2007
S_1841.F06576	P_1841	Human_associate	Skin	NA	NA	2007
S_1841.F06577	P_1841	Human_associate	Skin	NA	NA	2007
S_1841.F06578	P_1841	Human_associate	Skin	NA	NA	2007
S_1841.F06579	P_1841	Human_associate	Skin	NA	NA	2007
S_1841.F06580	P_1841	Human_associate	Skin	NA	NA	2007
S_1841.F06581	P_1841	Human_associate	Skin	NA	NA	2007
S_1841.F06582	P_1841	Human_associate	Skin	NA	NA	2007
S_1841.F06583	P_1841	Human_associate	Skin	NA	NA	2007
S_1841.F06584	P_1841	Human_associate	Skin	NA	NA	2007
S_1841.F06585	P_1841	Human_associate	Skin	NA	NA	2007
S_1841.F06586	P_1841	Human_associate	Skin	NA	NA	2007
S_1841.F06588	P_1841	Human_associate	Skin	NA	NA	2007
S_1841.F06589	P_1841	Human_associate	Skin	NA	NA	2007
S_1841.F06590	P_1841	Human_associate	Skin	NA	NA	2007
S_1841.F06591	P_1841	Human_associate	Skin	NA	NA	2007
S_1841.F06592	P_1841	Human_associate	Skin	NA	NA	2007
S_1841.F06597	P_1841	Human_associate	Skin	NA	NA	2007
S_1841.F06598	P_1841	Human_associate	Skin	NA	NA	2007
S_1841.F06599	P_1841	Human_associate	Skin	NA	NA	2007
S_1841.G10000	P_1841	Human_associate	Gut	NA	NA	2007
S_1841.G10002	P_1841	Human_associate	Gut	NA	NA	2007
S_1841.G10005	P_1841	Human_associate	Gut	NA	NA	2007
S_1841.G10007	P_1841	Human_associate	Gut	NA	NA	2007
S_1841.G10008	P_1841	Human_associate	Gut	NA	NA	2007
S_1841.G10012	P_1841	Human_associate	Gut	NA	NA	2007
S_1841.G10014	P_1841	Human_associate	Gut	NA	NA	2007
S_1841.G10016	P_1841	Human_associate	Gut	NA	NA	2007
S_1841.G10018	P_1841	Human_associate	Gut	NA	NA	2007
S_1841.G10020	P_1841	Human_associate	Gut	NA	NA	2007
S_1841.G10021	P_1841	Human_associate	Gut	NA	NA	2007
S_1841.G10022	P_1841	Human_associate	Gut	NA	NA	2007
S_1841.G10023	P_1841	Human_associate	Gut	NA	NA	2007
S_1841.G10026	P_1841	Human_associate	Gut	NA	NA	2007
S_1841.G10031	P_1841	Human_associate	Gut	NA	NA	2007
S_1841.G10032	P_1841	Human_associate	Gut	NA	NA	2007
S_1841.G10034	P_1841	Human_associate	Gut	NA	NA	2007
S_1841.G10082	P_1841	Human_associate	Gut	NA	NA	2007
S_1841.G10100	P_1841	Human_associate	Gut	NA	NA	2007
S_1841.G10101	P_1841	Human_associate	Gut	NA	NA	2007
S_1841.G10102	P_1841	Human_associate	Gut	NA	NA	2007
S_1841.G10103	P_1841	Human_associate	Gut	NA	NA	2007
S_1841.G10104	P_1841	Human_associate	Gut	NA	NA	2007
S_1841.G10105	P_1841	Human_associate	Gut	NA	NA	2007
S_1841.G10106	P_1841	Human_associate	Gut	NA	NA	2007
S_1841.G10107	P_1841	Human_associate	Gut	NA	NA	2007
S_1841.G10108	P_1841	Human_associate	Gut	NA	NA	2007
S_1841.G10109	P_1841	Human_associate	Gut	NA	NA	2007
S_1841.G10111	P_1841	Human_associate	Gut	NA	NA	2007
S_1841.G10112	P_1841	Human_associate	Gut	NA	NA	2007
S_1841.G10113	P_1841	Human_associate	Gut	NA	NA	2007
S_1841.G10115	P_1841	Human_associate	Gut	NA	NA	2007
S_1841.G10116	P_1841	Human_associate	Gut	NA	NA	2007
S_1841.G10118	P_1841	Human_associate	Gut	NA	NA	2007
S_1841.G10119	P_1841	Human_associate	Gut	NA	NA	2007
S_1841.G10121	P_1841	Human_associate	Gut	NA	NA	2007
S_1841.G10123	P_1841	Human_associate	Gut	NA	NA	2007
S_1841.G10125	P_1841	Human_associate	Gut	NA	NA	2007
S_1841.G10126	P_1841	Human_associate	Gut	NA	NA	2007
S_1841.G10127	P_1841	Human_associate	Gut	NA	NA	2007
S_1841.G10128	P_1841	Human_associate	Gut	NA	NA	2007
S_1841.G10129	P_1841	Human_associate	Gut	NA	NA	2007
S_1841.G10130	P_1841	Human_associate	Gut	NA	NA	2007
S_1841.G10131	P_1841	Human_associate	Gut	NA	NA	2007
S_1841.G10132	P_1841	Human_associate	Gut	NA	NA	2007
S_1841.G10133	P_1841	Human_associate	Gut	NA	NA	2007
S_1841.G10135	P_1841	Human_associate	Gut	NA	NA	2007
S_1841.G10136	P_1841	Human_associate	Gut	NA	NA	2007
S_1841.G10137	P_1841	Human_associate	Gut	NA	NA	2007
S_1841.G10138	P_1841	Human_associate	Gut	NA	NA	2007
S_1841.G10139	P_1841	Human_associate	Gut	NA	NA	2007
S_1841.G10140	P_1841	Human_associate	Gut	NA	NA	2007
S_1841.G10142	P_1841	Human_associate	Gut	NA	NA	2007
S_1841.G10143	P_1841	Human_associate	Gut	NA	NA	2007
S_1841.G10144	P_1841	Human_associate	Gut	NA	NA	2007
S_1841.G10145	P_1841	Human_associate	Gut	NA	NA	2007
S_1841.G10146	P_1841	Human_associate	Gut	NA	NA	2007
S_1841.G10147	P_1841	Human_associate	Gut	NA	NA	2007
S_1841.G10148	P_1841	Human_associate	Gut	NA	NA	2007
S_1841.G10149	P_1841	Human_associate	Gut	NA	NA	2007
S_1841.G10150	P_1841	Human_associate	Gut	NA	NA	2007
S_1841.G10151	P_1841	Human_associate	Gut	NA	NA	2007
S_1841.G10152	P_1841	Human_associate	Gut	NA	NA	2007
S_1841.G10153	P_1841	Human_associate	Gut	NA	NA	2007
S_1841.G10154	P_1841	Human_associate	Gut	NA	NA	2007
S_1841.G10155	P_1841	Human_associate	Gut	NA	NA	2007
S_1841.G10156	P_1841	Human_associate	Gut	NA	NA	2007
S_1841.G10157	P_1841	Human_associate	Gut	NA	NA	2007
S_1841.G10158	P_1841	Human_associate	Gut	NA	NA	2007
S_1841.G10159	P_1841	Human_associate	Gut	NA	NA	2007
S_1841.G10160	P_1841	Human_associate	Gut	NA	NA	2007
S_1841.G10161	P_1841	Human_associate	Gut	NA	NA	2007
S_1841.G10162	P_1841	Human_associate	Gut	NA	NA	2007
S_1841.G10163	P_1841	Human_associate	Gut	NA	NA	2007
S_1841.G10164	P_1841	Human_associate	Gut	NA	NA	2007
S_1841.G10165	P_1841	Human_associate	Gut	NA	NA	2007
S_1841.G10166	P_1841	Human_associate	Gut	NA	NA	2007
S_1841.G10167	P_1841	Human_associate	Gut	NA	NA	2007
S_1841.G10168	P_1841	Human_associate	Gut	NA	NA	2007
S_1841.G10169	P_1841	Human_associate	Gut	NA	NA	2007
S_1841.G10171	P_1841	Human_associate	Gut	NA	NA	2007
S_1841.G10172	P_1841	Human_associate	Gut	NA	NA	2007
S_1841.G10173	P_1841	Human_associate	Gut	NA	NA	2007
S_1841.G10174	P_1841	Human_associate	Gut	NA	NA	2007
S_1841.G10175	P_1841	Human_associate	Gut	NA	NA	2007
S_1841.G10176	P_1841	Human_associate	Gut	NA	NA	2007
S_1841.G10177	P_1841	Human_associate	Gut	NA	NA	2007
S_1841.G10178	P_1841	Human_associate	Gut	NA	NA	2007
S_1841.G10179	P_1841	Human_associate	Gut	NA	NA	2007
S_1841.G10180	P_1841	Human_associate	Gut	NA	NA	2007
S_1841.G10181	P_1841	Human_associate	Gut	NA	NA	2007
S_1841.G10182	P_1841	Human_associate	Gut	NA	NA	2007
S_1841.G10184	P_1841	Human_associate	Gut	NA	NA	2007
S_1841.G10185	P_1841	Human_associate	Gut	NA	NA	2007
S_1841.G10187	P_1841	Human_associate	Gut	NA	NA	2007
S_1841.G10188	P_1841	Human_associate	Gut	NA	NA	2007
S_1841.G10189	P_1841	Human_associate	Gut	NA	NA	2007
S_1841.G10190	P_1841	Human_associate	Gut	NA	NA	2007
S_1841.G10191	P_1841	Human_associate	Gut	NA	NA	2007
S_1841.G10192	P_1841	Human_associate	Gut	NA	NA	2007
S_1841.G10193	P_1841	Human_associate	Gut	NA	NA	2007
S_1841.G10195	P_1841	Human_associate	Gut	NA	NA	2007
S_1841.G10197	P_1841	Human_associate	Gut	NA	NA	2007
S_1841.G10198	P_1841	Human_associate	Gut	NA	NA	2007
S_1841.G10199	P_1841	Human_associate	Gut	NA	NA	2007
S_1841.G10303	P_1841	Human_associate	Gut	NA	NA	2007
S_1841.G10309	P_1841	Human_associate	Gut	NA	NA	2007
S_1841.G10310	P_1841	Human_associate	Gut	NA	NA	2007
S_1841.G10311	P_1841	Human_associate	Gut	NA	NA	2007
S_1841.G10313	P_1841	Human_associate	Gut	NA	NA	2007
S_1841.G10316	P_1841	Human_associate	Gut	NA	NA	2007
S_1841.G10322	P_1841	Human_associate	Gut	NA	NA	2007
S_1841.G10325	P_1841	Human_associate	Gut	NA	NA	2007
S_1841.G10329	P_1841	Human_associate	Gut	NA	NA	2007
S_1841.G10330	P_1841	Human_associate	Gut	NA	NA	2007
S_1841.G10332	P_1841	Human_associate	Gut	NA	NA	2007
S_1841.G10336	P_1841	Human_associate	Gut	NA	NA	2007
S_1841.G10338	P_1841	Human_associate	Gut	NA	NA	2007
S_1841.G10339	P_1841	Human_associate	Gut	NA	NA	2007
S_1841.G10340	P_1841	Human_associate	Gut	NA	NA	2007
S_1841.G10345	P_1841	Human_associate	Gut	NA	NA	2007
S_1841.G10349	P_1841	Human_associate	Gut	NA	NA	2007
S_1841.G10351	P_1841	Human_associate	Gut	NA	NA	2007
S_1841.G10353	P_1841	Human_associate	Gut	NA	NA	2007
S_1841.G10356	P_1841	Human_associate	Gut	NA	NA	2007
S_1841.G10358	P_1841	Human_associate	Gut	NA	NA	2007
S_1841.G10359	P_1841	Human_associate	Gut	NA	NA	2007
S_1841.G10362	P_1841	Human_associate	Gut	NA	NA	2007
S_1841.G10363	P_1841	Human_associate	Gut	NA	NA	2007
S_1841.G10364	P_1841	Human_associate	Gut	NA	NA	2007
S_1841.G10367	P_1841	Human_associate	Gut	NA	NA	2007
S_1841.G10368	P_1841	Human_associate	Gut	NA	NA	2007
S_1841.G10373	P_1841	Human_associate	Gut	NA	NA	2007
S_1841.G10380	P_1841	Human_associate	Gut	NA	NA	2007
S_1841.G10386	P_1841	Human_associate	Gut	NA	NA	2007
S_1841.G10387	P_1841	Human_associate	Gut	NA	NA	2007
S_1841.G10389	P_1841	Human_associate	Gut	NA	NA	2007
S_1841.G10392	P_1841	Human_associate	Gut	NA	NA	2007
S_1841.G10394	P_1841	Human_associate	Gut	NA	NA	2007
S_1841.G10396	P_1841	Human_associate	Gut	NA	NA	2007
S_1841.G10399	P_1841	Human_associate	Gut	NA	NA	2007
S_1841.G10400	P_1841	Human_associate	Gut	NA	NA	2007
S_1841.G10402	P_1841	Human_associate	Gut	NA	NA	2007
S_1841.G10403	P_1841	Human_associate	Gut	NA	NA	2007
S_1841.G10404	P_1841	Human_associate	Gut	NA	NA	2007
S_1841.G10406	P_1841	Human_associate	Gut	NA	NA	2007
S_1841.G10407	P_1841	Human_associate	Gut	NA	NA	2007
S_1841.G10408	P_1841	Human_associate	Gut	NA	NA	2007
S_1841.G10409	P_1841	Human_associate	Gut	NA	NA	2007
S_1841.G10412	P_1841	Human_associate	Gut	NA	NA	2007
S_1841.G10413	P_1841	Human_associate	Gut	NA	NA	2007
S_1841.G10414	P_1841	Human_associate	Gut	NA	NA	2007
S_1841.G10415	P_1841	Human_associate	Gut	NA	NA	2007
S_1841.G10416	P_1841	Human_associate	Gut	NA	NA	2007
S_1841.G10417	P_1841	Human_associate	Gut	NA	NA	2007
S_1841.G10419	P_1841	Human_associate	Gut	NA	NA	2007
S_1841.G10420	P_1841	Human_associate	Gut	NA	NA	2007
S_1841.G10423	P_1841	Human_associate	Gut	NA	NA	2007
S_1841.G10425	P_1841	Human_associate	Gut	NA	NA	2007
S_1841.G10426	P_1841	Human_associate	Gut	NA	NA	2007
S_1841.G10428	P_1841	Human_associate	Gut	NA	NA	2007
S_1841.G10429	P_1841	Human_associate	Gut	NA	NA	2007
S_1841.G10430	P_1841	Human_associate	Gut	NA	NA	2007
S_1841.G10431	P_1841	Human_associate	Gut	NA	NA	2007
S_1841.G10433	P_1841	Human_associate	Gut	NA	NA	2007
S_1841.G10435	P_1841	Human_associate	Gut	NA	NA	2007
S_1841.G10436	P_1841	Human_associate	Gut	NA	NA	2007
S_1841.G10438	P_1841	Human_associate	Gut	NA	NA	2007
S_1841.G10441	P_1841	Human_associate	Gut	NA	NA	2007
S_1841.G10442	P_1841	Human_associate	Gut	NA	NA	2007
S_1841.G10443	P_1841	Human_associate	Gut	NA	NA	2007
S_1841.G10444	P_1841	Human_associate	Gut	NA	NA	2007
S_1841.G10447	P_1841	Human_associate	Gut	NA	NA	2007
S_1841.G10448	P_1841	Human_associate	Gut	NA	NA	2007
S_1841.G10449	P_1841	Human_associate	Gut	NA	NA	2007
S_1841.G10451	P_1841	Human_associate	Gut	NA	NA	2007
S_1841.G10455	P_1841	Human_associate	Gut	NA	NA	2007
S_1841.G10456	P_1841	Human_associate	Gut	NA	NA	2007
S_1841.G10458	P_1841	Human_associate	Gut	NA	NA	2007
S_1841.G10459	P_1841	Human_associate	Gut	NA	NA	2007
S_1841.G10460	P_1841	Human_associate	Gut	NA	NA	2007
S_1841.G10462	P_1841	Human_associate	Gut	NA	NA	2007
S_1841.G10463	P_1841	Human_associate	Gut	NA	NA	2007
S_1841.G10466	P_1841	Human_associate	Gut	NA	NA	2007
S_1841.G10468	P_1841	Human_associate	Gut	NA	NA	2007
S_1841.G10469	P_1841	Human_associate	Gut	NA	NA	2007
S_1841.G10470	P_1841	Human_associate	Gut	NA	NA	2007
S_1841.G10471	P_1841	Human_associate	Gut	NA	NA	2007
S_1841.G10472	P_1841	Human_associate	Gut	NA	NA	2007
S_1841.G10473	P_1841	Human_associate	Gut	NA	NA	2007
S_1841.G10474	P_1841	Human_associate	Gut	NA	NA	2007
S_1841.G10476	P_1841	Human_associate	Gut	NA	NA	2007
S_1841.G10477	P_1841	Human_associate	Gut	NA	NA	2007
S_1841.G10478	P_1841	Human_associate	Gut	NA	NA	2007
S_1841.G10481	P_1841	Human_associate	Gut	NA	NA	2007
S_1841.G10482	P_1841	Human_associate	Gut	NA	NA	2007
S_1841.G10483	P_1841	Human_associate	Gut	NA	NA	2007
S_1841.G10484	P_1841	Human_associate	Gut	NA	NA	2007
S_1841.G10485	P_1841	Human_associate	Gut	NA	NA	2007
S_1841.G10487	P_1841	Human_associate	Gut	NA	NA	2007
S_1841.G10488	P_1841	Human_associate	Gut	NA	NA	2007
S_1841.G10489	P_1841	Human_associate	Gut	NA	NA	2007
S_1841.G10490	P_1841	Human_associate	Gut	NA	NA	2007
S_1841.G10492	P_1841	Human_associate	Gut	NA	NA	2007
S_1841.G10494	P_1841	Human_associate	Gut	NA	NA	2007
S_1841.G10495	P_1841	Human_associate	Gut	NA	NA	2007
S_1841.G10496	P_1841	Human_associate	Gut	NA	NA	2007
S_1841.G10497	P_1841	Human_associate	Gut	NA	NA	2007
S_1841.G10498	P_1841	Human_associate	Gut	NA	NA	2007
S_1841.G10499	P_1841	Human_associate	Gut	NA	NA	2007
S_1841.G10500	P_1841	Human_associate	Gut	NA	NA	2007
S_1841.G10511	P_1841	Human_associate	Gut	NA	NA	2007
S_1841.G10523	P_1841	Human_associate	Gut	NA	NA	2007
S_1841.G10526	P_1841	Human_associate	Gut	NA	NA	2007
S_1841.G10531	P_1841	Human_associate	Gut	NA	NA	2007
S_1841.G10538	P_1841	Human_associate	Gut	NA	NA	2007
S_1841.G10542	P_1841	Human_associate	Gut	NA	NA	2007
S_1841.G10558	P_1841	Human_associate	Gut	NA	NA	2007
S_1841.G10573	P_1841	Human_associate	Gut	NA	NA	2007
S_1841.G10575	P_1841	Human_associate	Gut	NA	NA	2007
S_1841.G10581	P_1841	Human_associate	Gut	NA	NA	2007
S_1841.G10582	P_1841	Human_associate	Gut	NA	NA	2007
S_1841.G10590	P_1841	Human_associate	Gut	NA	NA	2007
S_1841.G10595	P_1841	Human_associate	Gut	NA	NA	2007
S_1841.G10599	P_1841	Human_associate	Gut	NA	NA	2007
S_1841.G10600	P_1841	Human_associate	Gut	NA	NA	2007
S_1841.G10601	P_1841	Human_associate	Gut	NA	NA	2007
S_1841.G10602	P_1841	Human_associate	Gut	NA	NA	2007
S_1841.G10603	P_1841	Human_associate	Gut	NA	NA	2007
S_1841.G10604	P_1841	Human_associate	Gut	NA	NA	2007
S_1841.G10605	P_1841	Human_associate	Gut	NA	NA	2007
S_1841.G10606	P_1841	Human_associate	Gut	NA	NA	2007
S_1841.G10608	P_1841	Human_associate	Gut	NA	NA	2007
S_1841.G10609	P_1841	Human_associate	Gut	NA	NA	2007
S_1841.G10610	P_1841	Human_associate	Gut	NA	NA	2007
S_1841.G10611	P_1841	Human_associate	Gut	NA	NA	2007
S_1841.G10612	P_1841	Human_associate	Gut	NA	NA	2007
S_1841.G10613	P_1841	Human_associate	Gut	NA	NA	2007
S_1841.G10614	P_1841	Human_associate	Gut	NA	NA	2007
S_1841.G10615	P_1841	Human_associate	Gut	NA	NA	2007
S_1841.G10616	P_1841	Human_associate	Gut	NA	NA	2007
S_1841.G10617	P_1841	Human_associate	Gut	NA	NA	2007
S_1841.G10618	P_1841	Human_associate	Gut	NA	NA	2007
S_1841.G10619	P_1841	Human_associate	Gut	NA	NA	2007
S_1841.G10621	P_1841	Human_associate	Gut	NA	NA	2007
S_1841.G10622	P_1841	Human_associate	Gut	NA	NA	2007
S_1841.G10624	P_1841	Human_associate	Gut	NA	NA	2007
S_1841.G10625	P_1841	Human_associate	Gut	NA	NA	2007
S_1841.G10628	P_1841	Human_associate	Gut	NA	NA	2007
S_1841.G10629	P_1841	Human_associate	Gut	NA	NA	2007
S_1841.G10630	P_1841	Human_associate	Gut	NA	NA	2007
S_1841.G10631	P_1841	Human_associate	Gut	NA	NA	2007
S_1841.G10632	P_1841	Human_associate	Gut	NA	NA	2007
S_1841.G10634	P_1841	Human_associate	Gut	NA	NA	2007
S_1841.G10635	P_1841	Human_associate	Gut	NA	NA	2007
S_1841.G10636	P_1841	Human_associate	Gut	NA	NA	2007
S_1841.G10637	P_1841	Human_associate	Gut	NA	NA	2007
S_1841.G10638	P_1841	Human_associate	Gut	NA	NA	2007
S_1841.G10639	P_1841	Human_associate	Gut	NA	NA	2007
S_1841.G10640	P_1841	Human_associate	Gut	NA	NA	2007
S_1841.G10642	P_1841	Human_associate	Gut	NA	NA	2007
S_1841.G10643	P_1841	Human_associate	Gut	NA	NA	2007
S_1841.G10646	P_1841	Human_associate	Gut	NA	NA	2007
S_1841.G10647	P_1841	Human_associate	Gut	NA	NA	2007
S_1841.G10649	P_1841	Human_associate	Gut	NA	NA	2007
S_1841.G10650	P_1841	Human_associate	Gut	NA	NA	2007
S_1841.G10651	P_1841	Human_associate	Gut	NA	NA	2007
S_1841.G10654	P_1841	Human_associate	Gut	NA	NA	2007
S_1841.G10655	P_1841	Human_associate	Gut	NA	NA	2007
S_1841.G10656	P_1841	Human_associate	Gut	NA	NA	2007
S_1841.G10657	P_1841	Human_associate	Gut	NA	NA	2007
S_1841.G10658	P_1841	Human_associate	Gut	NA	NA	2007
S_1841.G10659	P_1841	Human_associate	Gut	NA	NA	2007
S_1841.G10660	P_1841	Human_associate	Gut	NA	NA	2007
S_1841.G10661	P_1841	Human_associate	Gut	NA	NA	2007
S_1841.G10662	P_1841	Human_associate	Gut	NA	NA	2007
S_1841.G10663	P_1841	Human_associate	Gut	NA	NA	2007
S_1841.G10664	P_1841	Human_associate	Gut	NA	NA	2007
S_1841.G10665	P_1841	Human_associate	Gut	NA	NA	2007
S_1841.G10666	P_1841	Human_associate	Gut	NA	NA	2007
S_1841.G10669	P_1841	Human_associate	Gut	NA	NA	2007
S_1841.G10670	P_1841	Human_associate	Gut	NA	NA	2007
S_1841.G10671	P_1841	Human_associate	Gut	NA	NA	2007
S_1841.G10672	P_1841	Human_associate	Gut	NA	NA	2007
S_1841.G10675	P_1841	Human_associate	Gut	NA	NA	2007
S_1841.G10676	P_1841	Human_associate	Gut	NA	NA	2007
S_1841.G10677	P_1841	Human_associate	Gut	NA	NA	2007
S_1841.G10678	P_1841	Human_associate	Gut	NA	NA	2007
S_1841.G10679	P_1841	Human_associate	Gut	NA	NA	2007
S_1841.G10680	P_1841	Human_associate	Gut	NA	NA	2007
S_1841.G10681	P_1841	Human_associate	Gut	NA	NA	2007
S_1841.G10682	P_1841	Human_associate	Gut	NA	NA	2007
S_1841.G10684	P_1841	Human_associate	Gut	NA	NA	2007
S_1841.G10685	P_1841	Human_associate	Gut	NA	NA	2007
S_1841.G10687	P_1841	Human_associate	Gut	NA	NA	2007
S_1841.G10688	P_1841	Human_associate	Gut	NA	NA	2007
S_1841.G10689	P_1841	Human_associate	Gut	NA	NA	2007
S_1841.G10690	P_1841	Human_associate	Gut	NA	NA	2007
S_1841.G10691	P_1841	Human_associate	Gut	NA	NA	2007
S_1841.G10692	P_1841	Human_associate	Gut	NA	NA	2007
S_1841.G10693	P_1841	Human_associate	Gut	NA	NA	2007
S_1841.G10694	P_1841	Human_associate	Gut	NA	NA	2007
S_1841.G10695	P_1841	Human_associate	Gut	NA	NA	2007
S_1841.G10696	P_1841	Human_associate	Gut	NA	NA	2007
S_1841.G10697	P_1841	Human_associate	Gut	NA	NA	2007
S_1841.G10698	P_1841	Human_associate	Gut	NA	NA	2007
S_1841.G10700	P_1841	Human_associate	Gut	NA	NA	2007
S_1841.G10702	P_1841	Human_associate	Gut	NA	NA	2007
S_1841.G10703	P_1841	Human_associate	Gut	NA	NA	2007
S_1841.G10704	P_1841	Human_associate	Gut	NA	NA	2007
S_1841.G10705	P_1841	Human_associate	Gut	NA	NA	2007
S_1841.G10706	P_1841	Human_associate	Gut	NA	NA	2007
S_1841.G10707	P_1841	Human_associate	Gut	NA	NA	2007
S_1841.G10709	P_1841	Human_associate	Gut	NA	NA	2007
S_1841.G10710	P_1841	Human_associate	Gut	NA	NA	2007
S_1841.G10712	P_1841	Human_associate	Gut	NA	NA	2007
S_1841.G10713	P_1841	Human_associate	Gut	NA	NA	2007
S_1841.G10714	P_1841	Human_associate	Gut	NA	NA	2007
S_1841.G10715	P_1841	Human_associate	Gut	NA	NA	2007
S_1841.G10718	P_1841	Human_associate	Gut	NA	NA	2007
S_1841.G10720	P_1841	Human_associate	Gut	NA	NA	2007
S_1841.G10721	P_1841	Human_associate	Gut	NA	NA	2007
S_1841.G10722	P_1841	Human_associate	Gut	NA	NA	2007
S_1841.G10724	P_1841	Human_associate	Gut	NA	NA	2007
S_1841.G10725	P_1841	Human_associate	Gut	NA	NA	2007
S_1841.G10728	P_1841	Human_associate	Gut	NA	NA	2007
S_1841.G10730	P_1841	Human_associate	Gut	NA	NA	2007
S_1841.G10732	P_1841	Human_associate	Gut	NA	NA	2007
S_1841.G10733	P_1841	Human_associate	Gut	NA	NA	2007
S_1841.G10735	P_1841	Human_associate	Gut	NA	NA	2007
S_1841.G10737	P_1841	Human_associate	Gut	NA	NA	2007
S_1841.G10738	P_1841	Human_associate	Gut	NA	NA	2007
S_1841.G10739	P_1841	Human_associate	Gut	NA	NA	2007
S_1841.G10741	P_1841	Human_associate	Gut	NA	NA	2007
S_1841.G10742	P_1841	Human_associate	Gut	NA	NA	2007
S_1841.G10743	P_1841	Human_associate	Gut	NA	NA	2007
S_1841.G10744	P_1841	Human_associate	Gut	NA	NA	2007
S_1841.G10745	P_1841	Human_associate	Gut	NA	NA	2007
S_1841.G10748	P_1841	Human_associate	Gut	NA	NA	2007
S_1841.G10749	P_1841	Human_associate	Gut	NA	NA	2007
S_1841.G10750	P_1841	Human_associate	Gut	NA	NA	2007
S_1841.G10751	P_1841	Human_associate	Gut	NA	NA	2007
S_1841.G10752	P_1841	Human_associate	Gut	NA	NA	2007
S_1841.G10753	P_1841	Human_associate	Gut	NA	NA	2007
S_1841.G10754	P_1841	Human_associate	Gut	NA	NA	2007
S_1841.G10755	P_1841	Human_associate	Gut	NA	NA	2007
S_1841.G10756	P_1841	Human_associate	Gut	NA	NA	2007
S_1841.G10757	P_1841	Human_associate	Gut	NA	NA	2007
S_1841.G10759	P_1841	Human_associate	Gut	NA	NA	2007
S_1841.G10760	P_1841	Human_associate	Gut	NA	NA	2007
S_1841.G10761	P_1841	Human_associate	Gut	NA	NA	2007
S_1841.G10763	P_1841	Human_associate	Gut	NA	NA	2007
S_1841.G10764	P_1841	Human_associate	Gut	NA	NA	2007
S_1841.G10765	P_1841	Human_associate	Gut	NA	NA	2007
S_1841.G10766	P_1841	Human_associate	Gut	NA	NA	2007
S_1841.G10768	P_1841	Human_associate	Gut	NA	NA	2007
S_1841.G10769	P_1841	Human_associate	Gut	NA	NA	2007
S_1841.G10771	P_1841	Human_associate	Gut	NA	NA	2007
S_1841.G10773	P_1841	Human_associate	Gut	NA	NA	2007
S_1841.G10774	P_1841	Human_associate	Gut	NA	NA	2007
S_1841.G10775	P_1841	Human_associate	Gut	NA	NA	2007
S_1841.G10776	P_1841	Human_associate	Gut	NA	NA	2007
S_1841.G10778	P_1841	Human_associate	Gut	NA	NA	2007
S_1841.G10779	P_1841	Human_associate	Gut	NA	NA	2007
S_1841.G10780	P_1841	Human_associate	Gut	NA	NA	2007
S_1841.G10782	P_1841	Human_associate	Gut	NA	NA	2007
S_1841.G10783	P_1841	Human_associate	Gut	NA	NA	2007
S_1841.G10784	P_1841	Human_associate	Gut	NA	NA	2007
S_1841.G10785	P_1841	Human_associate	Gut	NA	NA	2007
S_1841.G10786	P_1841	Human_associate	Gut	NA	NA	2007
S_1841.G10787	P_1841	Human_associate	Gut	NA	NA	2007
S_1841.G10791	P_1841	Human_associate	Gut	NA	NA	2007
S_1841.G10792	P_1841	Human_associate	Gut	NA	NA	2007
S_1841.G10793	P_1841	Human_associate	Gut	NA	NA	2007
S_1841.G10794	P_1841	Human_associate	Gut	NA	NA	2007
S_1841.G10795	P_1841	Human_associate	Gut	NA	NA	2007
S_1841.G10796	P_1841	Human_associate	Gut	NA	NA	2007
S_1841.G10797	P_1841	Human_associate	Gut	NA	NA	2007
S_1841.G10798	P_1841	Human_associate	Gut	NA	NA	2007
S_1841.G10799	P_1841	Human_associate	Gut	NA	NA	2007
S_1841.G10800	P_1841	Human_associate	Gut	NA	NA	2007
S_1841.G10801	P_1841	Human_associate	Gut	NA	NA	2007
S_1841.G10804	P_1841	Human_associate	Gut	NA	NA	2007
S_1841.G10805	P_1841	Human_associate	Gut	NA	NA	2007
S_1841.G10806	P_1841	Human_associate	Gut	NA	NA	2007
S_1841.G10808	P_1841	Human_associate	Gut	NA	NA	2007
S_1841.G10809	P_1841	Human_associate	Gut	NA	NA	2007
S_1841.G10810	P_1841	Human_associate	Gut	NA	NA	2007
S_1841.G10812	P_1841	Human_associate	Gut	NA	NA	2007
S_1841.G10813	P_1841	Human_associate	Gut	NA	NA	2007
S_1841.G10815	P_1841	Human_associate	Gut	NA	NA	2007
S_1841.G10818	P_1841	Human_associate	Gut	NA	NA	2007
S_1841.G10819	P_1841	Human_associate	Gut	NA	NA	2007
S_1841.G10820	P_1841	Human_associate	Gut	NA	NA	2007
S_1841.G10821	P_1841	Human_associate	Gut	NA	NA	2007
S_1841.G10822	P_1841	Human_associate	Gut	NA	NA	2007
S_1841.G10823	P_1841	Human_associate	Gut	NA	NA	2007
S_1841.G10824	P_1841	Human_associate	Gut	NA	NA	2007
S_1841.G10825	P_1841	Human_associate	Gut	NA	NA	2007
S_1841.G10827	P_1841	Human_associate	Gut	NA	NA	2007
S_1841.G10828	P_1841	Human_associate	Gut	NA	NA	2007
S_1841.G10830	P_1841	Human_associate	Gut	NA	NA	2007
S_1841.G10831	P_1841	Human_associate	Gut	NA	NA	2007
S_1841.G10833	P_1841	Human_associate	Gut	NA	NA	2007
S_1841.G10836	P_1841	Human_associate	Gut	NA	NA	2007
S_1841.G10838	P_1841	Human_associate	Gut	NA	NA	2007
S_1841.G10840	P_1841	Human_associate	Gut	NA	NA	2007
S_1841.G10841	P_1841	Human_associate	Gut	NA	NA	2007
S_1841.G10842	P_1841	Human_associate	Gut	NA	NA	2007
S_1841.G10843	P_1841	Human_associate	Gut	NA	NA	2007
S_1841.G10844	P_1841	Human_associate	Gut	NA	NA	2007
S_1841.G10845	P_1841	Human_associate	Gut	NA	NA	2007
S_1841.G10846	P_1841	Human_associate	Gut	NA	NA	2007
S_1841.G10847	P_1841	Human_associate	Gut	NA	NA	2007
S_1841.G10848	P_1841	Human_associate	Gut	NA	NA	2007
S_1841.G10849	P_1841	Human_associate	Gut	NA	NA	2007
S_1841.G10850	P_1841	Human_associate	Gut	NA	NA	2007
S_1841.G10852	P_1841	Human_associate	Gut	NA	NA	2007
S_1841.G10853	P_1841	Human_associate	Gut	NA	NA	2007
S_1841.G10854	P_1841	Human_associate	Gut	NA	NA	2007
S_1841.G10855	P_1841	Human_associate	Gut	NA	NA	2007
S_1841.G10856	P_1841	Human_associate	Gut	NA	NA	2007
S_1841.G10859	P_1841	Human_associate	Gut	NA	NA	2007
S_1841.G10860	P_1841	Human_associate	Gut	NA	NA	2007
S_1841.G10861	P_1841	Human_associate	Gut	NA	NA	2007
S_1841.G10862	P_1841	Human_associate	Gut	NA	NA	2007
S_1841.G10863	P_1841	Human_associate	Gut	NA	NA	2007
S_1841.G10865	P_1841	Human_associate	Gut	NA	NA	2007
S_1841.G10866	P_1841	Human_associate	Gut	NA	NA	2007
S_1841.G10867	P_1841	Human_associate	Gut	NA	NA	2007
S_1841.G10868	P_1841	Human_associate	Gut	NA	NA	2007
S_1841.G10871	P_1841	Human_associate	Gut	NA	NA	2007
S_1841.G10872	P_1841	Human_associate	Gut	NA	NA	2007
S_1841.G10874	P_1841	Human_associate	Gut	NA	NA	2007
S_1841.G10875	P_1841	Human_associate	Gut	NA	NA	2007
S_1841.G10876	P_1841	Human_associate	Gut	NA	NA	2007
S_1841.G10877	P_1841	Human_associate	Gut	NA	NA	2007
S_1841.G10878	P_1841	Human_associate	Gut	NA	NA	2007
S_1841.G10879	P_1841	Human_associate	Gut	NA	NA	2007
S_1841.G10880	P_1841	Human_associate	Gut	NA	NA	2007
S_1841.G10881	P_1841	Human_associate	Gut	NA	NA	2007
S_1841.G10883	P_1841	Human_associate	Gut	NA	NA	2007
S_1841.G10884	P_1841	Human_associate	Gut	NA	NA	2007
S_1841.G10885	P_1841	Human_associate	Gut	NA	NA	2007
S_1841.G10887	P_1841	Human_associate	Gut	NA	NA	2007
S_1841.G10888	P_1841	Human_associate	Gut	NA	NA	2007
S_1841.G10889	P_1841	Human_associate	Gut	NA	NA	2007
S_1841.G10890	P_1841	Human_associate	Gut	NA	NA	2007
S_1841.G10891	P_1841	Human_associate	Gut	NA	NA	2007
S_1841.G10892	P_1841	Human_associate	Gut	NA	NA	2007
S_1841.G10893	P_1841	Human_associate	Gut	NA	NA	2007
S_1841.G10896	P_1841	Human_associate	Gut	NA	NA	2007
S_1841.G10897	P_1841	Human_associate	Gut	NA	NA	2007
S_1841.G10898	P_1841	Human_associate	Gut	NA	NA	2007
S_1841.G10899	P_1841	Human_associate	Gut	NA	NA	2007
S_1841.G10901	P_1841	Human_associate	Gut	NA	NA	2007
S_1841.G10902	P_1841	Human_associate	Gut	NA	NA	2007
S_1841.G10903	P_1841	Human_associate	Gut	NA	NA	2007
S_1841.G10905	P_1841	Human_associate	Gut	NA	NA	2007
S_1841.G10906	P_1841	Human_associate	Gut	NA	NA	2007
S_1841.G10907	P_1841	Human_associate	Gut	NA	NA	2007
S_1841.G10908	P_1841	Human_associate	Gut	NA	NA	2007
S_1841.G10910	P_1841	Human_associate	Gut	NA	NA	2007
S_1841.G10911	P_1841	Human_associate	Gut	NA	NA	2007
S_1841.G10912	P_1841	Human_associate	Gut	NA	NA	2007
S_1841.G10913	P_1841	Human_associate	Gut	NA	NA	2007
S_1841.G10914	P_1841	Human_associate	Gut	NA	NA	2007
S_1841.G10916	P_1841	Human_associate	Gut	NA	NA	2007
S_1841.G10917	P_1841	Human_associate	Gut	NA	NA	2007
S_1841.G10918	P_1841	Human_associate	Gut	NA	NA	2007
S_1841.G10921	P_1841	Human_associate	Gut	NA	NA	2007
S_1841.G10922	P_1841	Human_associate	Gut	NA	NA	2007
S_1841.G10923	P_1841	Human_associate	Gut	NA	NA	2007
S_1841.G10924	P_1841	Human_associate	Gut	NA	NA	2007
S_1841.G10927	P_1841	Human_associate	Gut	NA	NA	2007
S_1841.G10928	P_1841	Human_associate	Gut	NA	NA	2007
S_1841.G10929	P_1841	Human_associate	Gut	NA	NA	2007
S_1841.G10930	P_1841	Human_associate	Gut	NA	NA	2007
S_1841.G10931	P_1841	Human_associate	Gut	NA	NA	2007
S_1841.G10932	P_1841	Human_associate	Gut	NA	NA	2007
S_1841.G10934	P_1841	Human_associate	Gut	NA	NA	2007
S_1841.G10935	P_1841	Human_associate	Gut	NA	NA	2007
S_1841.G10936	P_1841	Human_associate	Gut	NA	NA	2007
S_1841.G10937	P_1841	Human_associate	Gut	NA	NA	2007
S_1841.G10939	P_1841	Human_associate	Gut	NA	NA	2007
S_1841.G10940	P_1841	Human_associate	Gut	NA	NA	2007
S_1841.G10941	P_1841	Human_associate	Gut	NA	NA	2007
S_1841.G10944	P_1841	Human_associate	Gut	NA	NA	2007
S_1841.G10945	P_1841	Human_associate	Gut	NA	NA	2007
S_1841.G10946	P_1841	Human_associate	Gut	NA	NA	2007
S_1841.G10948	P_1841	Human_associate	Gut	NA	NA	2007
S_1841.G10949	P_1841	Human_associate	Gut	NA	NA	2007
S_1841.G10950	P_1841	Human_associate	Gut	NA	NA	2007
S_1841.G10951	P_1841	Human_associate	Gut	NA	NA	2007
S_1841.G10952	P_1841	Human_associate	Gut	NA	NA	2007
S_1841.G10954	P_1841	Human_associate	Gut	NA	NA	2007
S_1841.G10955	P_1841	Human_associate	Gut	NA	NA	2007
S_1841.G10956	P_1841	Human_associate	Gut	NA	NA	2007
S_1841.G10959	P_1841	Human_associate	Gut	NA	NA	2007
S_1841.G10960	P_1841	Human_associate	Gut	NA	NA	2007
S_1841.G10961	P_1841	Human_associate	Gut	NA	NA	2007
S_1841.G10962	P_1841	Human_associate	Gut	NA	NA	2007
S_1841.G10963	P_1841	Human_associate	Gut	NA	NA	2007
S_1841.G10964	P_1841	Human_associate	Gut	NA	NA	2007
S_1841.G10965	P_1841	Human_associate	Gut	NA	NA	2007
S_1841.G10966	P_1841	Human_associate	Gut	NA	NA	2007
S_1841.G10967	P_1841	Human_associate	Gut	NA	NA	2007
S_1841.G10968	P_1841	Human_associate	Gut	NA	NA	2007
S_1841.G10969	P_1841	Human_associate	Gut	NA	NA	2007
S_1841.G10970	P_1841	Human_associate	Gut	NA	NA	2007
S_1841.G10971	P_1841	Human_associate	Gut	NA	NA	2007
S_1841.G10972	P_1841	Human_associate	Gut	NA	NA	2007
S_1841.G10973	P_1841	Human_associate	Gut	NA	NA	2007
S_1841.G10974	P_1841	Human_associate	Gut	NA	NA	2007
S_1841.G10975	P_1841	Human_associate	Gut	NA	NA	2007
S_1841.G10976	P_1841	Human_associate	Gut	NA	NA	2007
S_1841.G10977	P_1841	Human_associate	Gut	NA	NA	2007
S_1841.G10978	P_1841	Human_associate	Gut	NA	NA	2007
S_1841.G10980	P_1841	Human_associate	Gut	NA	NA	2007
S_1841.G10981	P_1841	Human_associate	Gut	NA	NA	2007
S_1841.G10982	P_1841	Human_associate	Gut	NA	NA	2007
S_1841.G10983	P_1841	Human_associate	Gut	NA	NA	2007
S_1841.G10986	P_1841	Human_associate	Gut	NA	NA	2007
S_1841.G10987	P_1841	Human_associate	Gut	NA	NA	2007
S_1841.G10989	P_1841	Human_associate	Gut	NA	NA	2007
S_1841.G10990	P_1841	Human_associate	Gut	NA	NA	2007
S_1841.G10991	P_1841	Human_associate	Gut	NA	NA	2007
S_1841.G10992	P_1841	Human_associate	Gut	NA	NA	2007
S_1841.G10993	P_1841	Human_associate	Gut	NA	NA	2007
S_1841.G10994	P_1841	Human_associate	Gut	NA	NA	2007
S_1841.G10995	P_1841	Human_associate	Gut	NA	NA	2007
S_1841.G10996	P_1841	Human_associate	Gut	NA	NA	2007
S_1841.G10997	P_1841	Human_associate	Gut	NA	NA	2007
S_1841.G10998	P_1841	Human_associate	Gut	NA	NA	2007
S_1841.G11000	P_1841	Human_associate	Gut	NA	NA	2007
S_1841.G11001	P_1841	Human_associate	Gut	NA	NA	2007
S_1841.G11002	P_1841	Human_associate	Gut	NA	NA	2007
S_1841.G11003	P_1841	Human_associate	Gut	NA	NA	2007
S_1841.G11004	P_1841	Human_associate	Gut	NA	NA	2007
S_1841.G11005	P_1841	Human_associate	Gut	NA	NA	2007
S_1841.G11006	P_1841	Human_associate	Gut	NA	NA	2007
S_1841.G11007	P_1841	Human_associate	Gut	NA	NA	2007
S_1841.G11008	P_1841	Human_associate	Gut	NA	NA	2007
S_1841.G11009	P_1841	Human_associate	Gut	NA	NA	2007
S_1841.G11010	P_1841	Human_associate	Gut	NA	NA	2007
S_1841.G11012	P_1841	Human_associate	Gut	NA	NA	2007
S_1841.G11013	P_1841	Human_associate	Gut	NA	NA	2007
S_1841.G11014	P_1841	Human_associate	Gut	NA	NA	2007
S_1841.G11015	P_1841	Human_associate	Gut	NA	NA	2007
S_1841.G11016	P_1841	Human_associate	Gut	NA	NA	2007
S_1841.G11018	P_1841	Human_associate	Gut	NA	NA	2007
S_1841.G11019	P_1841	Human_associate	Gut	NA	NA	2007
S_1841.G11020	P_1841	Human_associate	Gut	NA	NA	2007
S_1841.G11023	P_1841	Human_associate	Gut	NA	NA	2007
S_1841.G11027	P_1841	Human_associate	Gut	NA	NA	2007
S_1841.G11030	P_1841	Human_associate	Gut	NA	NA	2007
S_1841.G11034	P_1841	Human_associate	Gut	NA	NA	2007
S_1841.G11045	P_1841	Human_associate	Gut	NA	NA	2007
S_1841.G11047	P_1841	Human_associate	Gut	NA	NA	2007
S_1841.G11052	P_1841	Human_associate	Gut	NA	NA	2007
S_1841.G11057	P_1841	Human_associate	Gut	NA	NA	2007
S_1841.G11062	P_1841	Human_associate	Gut	NA	NA	2007
S_1841.G11063	P_1841	Human_associate	Gut	NA	NA	2007
S_1841.G11065	P_1841	Human_associate	Gut	NA	NA	2007
S_1841.G11070	P_1841	Human_associate	Gut	NA	NA	2007
S_1841.G11079	P_1841	Human_associate	Gut	NA	NA	2007
S_1841.G11080	P_1841	Human_associate	Gut	NA	NA	2007
S_1841.G11081	P_1841	Human_associate	Gut	NA	NA	2007
S_1841.G11084	P_1841	Human_associate	Gut	NA	NA	2007
S_1841.G11090	P_1841	Human_associate	Gut	NA	NA	2007
S_1841.G11097	P_1841	Human_associate	Gut	NA	NA	2007
S_1841.G11100	P_1841	Human_associate	Gut	NA	NA	2007
S_1841.G11101	P_1841	Human_associate	Gut	NA	NA	2007
S_1841.G11103	P_1841	Human_associate	Gut	NA	NA	2007
S_1841.G11104	P_1841	Human_associate	Gut	NA	NA	2007
S_1841.G11107	P_1841	Human_associate	Gut	NA	NA	2007
S_1841.G11108	P_1841	Human_associate	Gut	NA	NA	2007
S_1841.G11109	P_1841	Human_associate	Gut	NA	NA	2007
S_1841.G11110	P_1841	Human_associate	Gut	NA	NA	2007
S_1841.G11112	P_1841	Human_associate	Gut	NA	NA	2007
S_1841.G11116	P_1841	Human_associate	Gut	NA	NA	2007
S_1841.G11117	P_1841	Human_associate	Gut	NA	NA	2007
S_1841.G11118	P_1841	Human_associate	Gut	NA	NA	2007
S_1841.G11119	P_1841	Human_associate	Gut	NA	NA	2007
S_1841.G11120	P_1841	Human_associate	Gut	NA	NA	2007
S_1841.G11122	P_1841	Human_associate	Gut	NA	NA	2007
S_1841.G11123	P_1841	Human_associate	Gut	NA	NA	2007
S_1841.G11124	P_1841	Human_associate	Gut	NA	NA	2007
S_1841.G11125	P_1841	Human_associate	Gut	NA	NA	2007
S_1841.G11127	P_1841	Human_associate	Gut	NA	NA	2007
S_1841.G11128	P_1841	Human_associate	Gut	NA	NA	2007
S_1841.G11129	P_1841	Human_associate	Gut	NA	NA	2007
S_1841.G11130	P_1841	Human_associate	Gut	NA	NA	2007
S_1841.G11131	P_1841	Human_associate	Gut	NA	NA	2007
S_1841.G11132	P_1841	Human_associate	Gut	NA	NA	2007
S_1841.G11133	P_1841	Human_associate	Gut	NA	NA	2007
S_1841.G11136	P_1841	Human_associate	Gut	NA	NA	2007
S_1841.G11137	P_1841	Human_associate	Gut	NA	NA	2007
S_1841.G11138	P_1841	Human_associate	Gut	NA	NA	2007
S_1841.G11139	P_1841	Human_associate	Gut	NA	NA	2007
S_1841.G11140	P_1841	Human_associate	Gut	NA	NA	2007
S_1841.G11141	P_1841	Human_associate	Gut	NA	NA	2007
S_1841.G11142	P_1841	Human_associate	Gut	NA	NA	2007
S_1841.G11143	P_1841	Human_associate	Gut	NA	NA	2007
S_1841.G11144	P_1841	Human_associate	Gut	NA	NA	2007
S_1841.G11145	P_1841	Human_associate	Gut	NA	NA	2007
S_1841.G11146	P_1841	Human_associate	Gut	NA	NA	2007
S_1841.G11147	P_1841	Human_associate	Gut	NA	NA	2007
S_1841.G11148	P_1841	Human_associate	Gut	NA	NA	2007
S_1841.G11149	P_1841	Human_associate	Gut	NA	NA	2007
S_1841.G11150	P_1841	Human_associate	Gut	NA	NA	2007
S_1841.G11151	P_1841	Human_associate	Gut	NA	NA	2007
S_1841.G11152	P_1841	Human_associate	Gut	NA	NA	2007
S_1841.G11153	P_1841	Human_associate	Gut	NA	NA	2007
S_1841.G11154	P_1841	Human_associate	Gut	NA	NA	2007
S_1841.G11156	P_1841	Human_associate	Gut	NA	NA	2007
S_1841.G11158	P_1841	Human_associate	Gut	NA	NA	2007
S_1841.G11159	P_1841	Human_associate	Gut	NA	NA	2007
S_1841.G11161	P_1841	Human_associate	Gut	NA	NA	2007
S_1841.G11162	P_1841	Human_associate	Gut	NA	NA	2007
S_1841.G11163	P_1841	Human_associate	Gut	NA	NA	2007
S_1841.G11164	P_1841	Human_associate	Gut	NA	NA	2007
S_1841.G11166	P_1841	Human_associate	Gut	NA	NA	2007
S_1841.G11167	P_1841	Human_associate	Gut	NA	NA	2007
S_1841.G11168	P_1841	Human_associate	Gut	NA	NA	2007
S_1841.G11169	P_1841	Human_associate	Gut	NA	NA	2007
S_1841.G11170	P_1841	Human_associate	Gut	NA	NA	2007
S_1841.G11171	P_1841	Human_associate	Gut	NA	NA	2007
S_1841.G11172	P_1841	Human_associate	Gut	NA	NA	2007
S_1841.G11174	P_1841	Human_associate	Gut	NA	NA	2007
S_1841.G11175	P_1841	Human_associate	Gut	NA	NA	2007
S_1841.G11176	P_1841	Human_associate	Gut	NA	NA	2007
S_1841.G11178	P_1841	Human_associate	Gut	NA	NA	2007
S_1841.G11179	P_1841	Human_associate	Gut	NA	NA	2007
S_1841.G11182	P_1841	Human_associate	Gut	NA	NA	2007
S_1841.G11183	P_1841	Human_associate	Gut	NA	NA	2007
S_1841.G11184	P_1841	Human_associate	Gut	NA	NA	2007
S_1841.G11185	P_1841	Human_associate	Gut	NA	NA	2007
S_1841.G11186	P_1841	Human_associate	Gut	NA	NA	2007
S_1841.G11187	P_1841	Human_associate	Gut	NA	NA	2007
S_1841.G11188	P_1841	Human_associate	Gut	NA	NA	2007
S_1841.G11189	P_1841	Human_associate	Gut	NA	NA	2007
S_1841.G11190	P_1841	Human_associate	Gut	NA	NA	2007
S_1841.G11191	P_1841	Human_associate	Gut	NA	NA	2007
S_1841.G11193	P_1841	Human_associate	Gut	NA	NA	2007
S_1841.G11194	P_1841	Human_associate	Gut	NA	NA	2007
S_1841.G11195	P_1841	Human_associate	Gut	NA	NA	2007
S_1841.G11196	P_1841	Human_associate	Gut	NA	NA	2007
S_1841.G11197	P_1841	Human_associate	Gut	NA	NA	2007
S_1841.G11198	P_1841	Human_associate	Gut	NA	NA	2007
S_1841.G11199	P_1841	Human_associate	Gut	NA	NA	2007
S_1841.G11202	P_1841	Human_associate	Gut	NA	NA	2007
S_1841.G11203	P_1841	Human_associate	Gut	NA	NA	2007
S_1841.G11206	P_1841	Human_associate	Gut	NA	NA	2007
S_1841.G11207	P_1841	Human_associate	Gut	NA	NA	2007
S_1841.G11208	P_1841	Human_associate	Gut	NA	NA	2007
S_1841.G11210	P_1841	Human_associate	Gut	NA	NA	2007
S_1841.G11211	P_1841	Human_associate	Gut	NA	NA	2007
S_1841.G11212	P_1841	Human_associate	Gut	NA	NA	2007
S_1841.G11213	P_1841	Human_associate	Gut	NA	NA	2007
S_1841.G11214	P_1841	Human_associate	Gut	NA	NA	2007
S_1841.G11215	P_1841	Human_associate	Gut	NA	NA	2007
S_1841.G11216	P_1841	Human_associate	Gut	NA	NA	2007
S_1841.G11217	P_1841	Human_associate	Gut	NA	NA	2007
S_1841.G11222	P_1841	Human_associate	Gut	NA	NA	2007
S_1841.G11223	P_1841	Human_associate	Gut	NA	NA	2007
S_1841.G11224	P_1841	Human_associate	Gut	NA	NA	2007
S_1841.G11225	P_1841	Human_associate	Gut	NA	NA	2007
S_1841.G11226	P_1841	Human_associate	Gut	NA	NA	2007
S_1841.G11227	P_1841	Human_associate	Gut	NA	NA	2007
S_1841.G11228	P_1841	Human_associate	Gut	NA	NA	2007
S_1841.G11229	P_1841	Human_associate	Gut	NA	NA	2007
S_1841.G11230	P_1841	Human_associate	Gut	NA	NA	2007
S_1841.G11234	P_1841	Human_associate	Gut	NA	NA	2007
S_1841.G11236	P_1841	Human_associate	Gut	NA	NA	2007
S_1841.G11238	P_1841	Human_associate	Gut	NA	NA	2007
S_1841.G11239	P_1841	Human_associate	Gut	NA	NA	2007
S_1841.G11242	P_1841	Human_associate	Gut	NA	NA	2007
S_1841.G11245	P_1841	Human_associate	Gut	NA	NA	2007
S_1841.G11255	P_1841	Human_associate	Gut	NA	NA	2007
S_1841.G11258	P_1841	Human_associate	Gut	NA	NA	2007
S_1841.G11260	P_1841	Human_associate	Gut	NA	NA	2007
S_1841.G11267	P_1841	Human_associate	Gut	NA	NA	2007
S_1841.G11269	P_1841	Human_associate	Gut	NA	NA	2007
S_1841.G11276	P_1841	Human_associate	Gut	NA	NA	2007
S_1841.G11278	P_1841	Human_associate	Gut	NA	NA	2007
S_1841.G11280	P_1841	Human_associate	Gut	NA	NA	2007
S_1841.G11283	P_1841	Human_associate	Gut	NA	NA	2007
S_1841.G11285	P_1841	Human_associate	Gut	NA	NA	2007
S_1841.G11286	P_1841	Human_associate	Gut	NA	NA	2007
S_1841.G11292	P_1841	Human_associate	Gut	NA	NA	2007
S_1841.G11296	P_1841	Human_associate	Gut	NA	NA	2007
S_1841.G11298	P_1841	Human_associate	Gut	NA	NA	2007
S_1841.G11301	P_1841	Human_associate	Gut	NA	NA	2007
S_1841.G11304	P_1841	Human_associate	Gut	NA	NA	2007
S_1841.G11306	P_1841	Human_associate	Gut	NA	NA	2007
S_1841.G11307	P_1841	Human_associate	Gut	NA	NA	2007
S_1841.G11309	P_1841	Human_associate	Gut	NA	NA	2007
S_1841.G11311	P_1841	Human_associate	Gut	NA	NA	2007
S_1841.G11312	P_1841	Human_associate	Gut	NA	NA	2007
S_1841.G11314	P_1841	Human_associate	Gut	NA	NA	2007
S_1841.G11318	P_1841	Human_associate	Gut	NA	NA	2007
S_1841.G11319	P_1841	Human_associate	Gut	NA	NA	2007
S_1841.G11320	P_1841	Human_associate	Gut	NA	NA	2007
S_1841.G11322	P_1841	Human_associate	Gut	NA	NA	2007
S_1841.G11323	P_1841	Human_associate	Gut	NA	NA	2007
S_1841.G11325	P_1841	Human_associate	Gut	NA	NA	2007
S_1841.G11328	P_1841	Human_associate	Gut	NA	NA	2007
S_1841.G11330	P_1841	Human_associate	Gut	NA	NA	2007
S_1841.G11335	P_1841	Human_associate	Gut	NA	NA	2007
S_1841.G11336	P_1841	Human_associate	Gut	NA	NA	2007
S_1841.G11337	P_1841	Human_associate	Gut	NA	NA	2007
S_1841.G11344	P_1841	Human_associate	Gut	NA	NA	2007
S_1841.G11348	P_1841	Human_associate	Gut	NA	NA	2007
S_1841.G11349	P_1841	Human_associate	Gut	NA	NA	2007
S_1841.G11351	P_1841	Human_associate	Gut	NA	NA	2007
S_1841.G11352	P_1841	Human_associate	Gut	NA	NA	2007
S_1841.G11353	P_1841	Human_associate	Gut	NA	NA	2007
S_1841.G11361	P_1841	Human_associate	Gut	NA	NA	2007
S_1841.G11364	P_1841	Human_associate	Gut	NA	NA	2007
S_1841.G11367	P_1841	Human_associate	Gut	NA	NA	2007
S_1841.G11368	P_1841	Human_associate	Gut	NA	NA	2007
S_1841.G11370	P_1841	Human_associate	Gut	NA	NA	2007
S_1841.G11371	P_1841	Human_associate	Gut	NA	NA	2007
S_1841.G11374	P_1841	Human_associate	Gut	NA	NA	2007
S_1841.G11379	P_1841	Human_associate	Gut	NA	NA	2007
S_1841.G11383	P_1841	Human_associate	Gut	NA	NA	2007
S_1841.G11385	P_1841	Human_associate	Gut	NA	NA	2007
S_1841.G11386	P_1841	Human_associate	Gut	NA	NA	2007
S_1841.G11388	P_1841	Human_associate	Gut	NA	NA	2007
S_1841.G11389	P_1841	Human_associate	Gut	NA	NA	2007
S_1841.G11391	P_1841	Human_associate	Gut	NA	NA	2007
S_1841.G11392	P_1841	Human_associate	Gut	NA	NA	2007
S_1841.G11394	P_1841	Human_associate	Gut	NA	NA	2007
S_1841.G11398	P_1841	Human_associate	Gut	NA	NA	2007
S_1841.G11403	P_1841	Human_associate	Gut	NA	NA	2007
S_1841.G11406	P_1841	Human_associate	Gut	NA	NA	2007
S_1841.G11407	P_1841	Human_associate	Gut	NA	NA	2007
S_1841.G11408	P_1841	Human_associate	Gut	NA	NA	2007
S_1841.G11409	P_1841	Human_associate	Gut	NA	NA	2007
S_1841.G11411	P_1841	Human_associate	Gut	NA	NA	2007
S_1841.G11413	P_1841	Human_associate	Gut	NA	NA	2007
S_1841.G11415	P_1841	Human_associate	Gut	NA	NA	2007
S_1841.G11417	P_1841	Human_associate	Gut	NA	NA	2007
S_1841.G11418	P_1841	Human_associate	Gut	NA	NA	2007
S_1841.G11419	P_1841	Human_associate	Gut	NA	NA	2007
S_1841.G11423	P_1841	Human_associate	Gut	NA	NA	2007
S_1841.G11424	P_1841	Human_associate	Gut	NA	NA	2007
S_1841.G11426	P_1841	Human_associate	Gut	NA	NA	2007
S_1841.G11428	P_1841	Human_associate	Gut	NA	NA	2007
S_1841.G11429	P_1841	Human_associate	Gut	NA	NA	2007
S_1841.G11433	P_1841	Human_associate	Gut	NA	NA	2007
S_1841.G11436	P_1841	Human_associate	Gut	NA	NA	2007
S_1841.G11438	P_1841	Human_associate	Gut	NA	NA	2007
S_1841.G11440	P_1841	Human_associate	Gut	NA	NA	2007
S_1841.G11447	P_1841	Human_associate	Gut	NA	NA	2007
S_1841.G11448	P_1841	Human_associate	Gut	NA	NA	2007
S_1841.G11453	P_1841	Human_associate	Gut	NA	NA	2007
S_1841.G11456	P_1841	Human_associate	Gut	NA	NA	2007
S_1841.G11457	P_1841	Human_associate	Gut	NA	NA	2007
S_1841.G11458	P_1841	Human_associate	Gut	NA	NA	2007
S_1841.G11460	P_1841	Human_associate	Gut	NA	NA	2007
S_1841.G11461	P_1841	Human_associate	Gut	NA	NA	2007
S_1841.G11462	P_1841	Human_associate	Gut	NA	NA	2007
S_1841.G11470	P_1841	Human_associate	Gut	NA	NA	2007
S_1841.G11471	P_1841	Human_associate	Gut	NA	NA	2007
S_1841.G11477	P_1841	Human_associate	Gut	NA	NA	2007
S_1841.G11480	P_1841	Human_associate	Gut	NA	NA	2007
S_1841.G11482	P_1841	Human_associate	Gut	NA	NA	2007
S_1841.G11484	P_1841	Human_associate	Gut	NA	NA	2007
S_1841.G11485	P_1841	Human_associate	Gut	NA	NA	2007
S_1841.G11487	P_1841	Human_associate	Gut	NA	NA	2007
S_1841.G11489	P_1841	Human_associate	Gut	NA	NA	2007
S_1841.G11490	P_1841	Human_associate	Gut	NA	NA	2007
S_1841.G11491	P_1841	Human_associate	Gut	NA	NA	2007
S_1841.G11494	P_1841	Human_associate	Gut	NA	NA	2007
S_1841.G11496	P_1841	Human_associate	Gut	NA	NA	2007
S_1841.G11498	P_1841	Human_associate	Gut	NA	NA	2007
S_1841.G11500	P_1841	Human_associate	Gut	NA	NA	2007
S_1841.G11501	P_1841	Human_associate	Gut	NA	NA	2007
S_1841.G11503	P_1841	Human_associate	Gut	NA	NA	2007
S_1841.G11504	P_1841	Human_associate	Gut	NA	NA	2007
S_1841.G11505	P_1841	Human_associate	Gut	NA	NA	2007
S_1841.G11506	P_1841	Human_associate	Gut	NA	NA	2007
S_1841.G11507	P_1841	Human_associate	Gut	NA	NA	2007
S_1841.G11508	P_1841	Human_associate	Gut	NA	NA	2007
S_1841.G11510	P_1841	Human_associate	Gut	NA	NA	2007
S_1841.G11511	P_1841	Human_associate	Gut	NA	NA	2007
S_1841.G11512	P_1841	Human_associate	Gut	NA	NA	2007
S_1841.G11514	P_1841	Human_associate	Gut	NA	NA	2007
S_1841.G11516	P_1841	Human_associate	Gut	NA	NA	2007
S_1841.G11517	P_1841	Human_associate	Gut	NA	NA	2007
S_1841.G11518	P_1841	Human_associate	Gut	NA	NA	2007
S_1841.G11520	P_1841	Human_associate	Gut	NA	NA	2007
S_1841.G11522	P_1841	Human_associate	Gut	NA	NA	2007
S_1841.G11523	P_1841	Human_associate	Gut	NA	NA	2007
S_1841.G11524	P_1841	Human_associate	Gut	NA	NA	2007
S_1841.G11526	P_1841	Human_associate	Gut	NA	NA	2007
S_1841.G11527	P_1841	Human_associate	Gut	NA	NA	2007
S_1841.G11528	P_1841	Human_associate	Gut	NA	NA	2007
S_1841.G11529	P_1841	Human_associate	Gut	NA	NA	2007
S_1841.G11530	P_1841	Human_associate	Gut	NA	NA	2007
S_1841.G11532	P_1841	Human_associate	Gut	NA	NA	2007
S_1841.G11533	P_1841	Human_associate	Gut	NA	NA	2007
S_1841.G11534	P_1841	Human_associate	Gut	NA	NA	2007
S_1841.G11535	P_1841	Human_associate	Gut	NA	NA	2007
S_1841.G11536	P_1841	Human_associate	Gut	NA	NA	2007
S_1841.G11540	P_1841	Human_associate	Gut	NA	NA	2007
S_1841.G11541	P_1841	Human_associate	Gut	NA	NA	2007
S_1841.G11542	P_1841	Human_associate	Gut	NA	NA	2007
S_1841.G11544	P_1841	Human_associate	Gut	NA	NA	2007
S_1841.G11545	P_1841	Human_associate	Gut	NA	NA	2007
S_1841.G11546	P_1841	Human_associate	Gut	NA	NA	2007
S_1841.G11547	P_1841	Human_associate	Gut	NA	NA	2007
S_1841.G11548	P_1841	Human_associate	Gut	NA	NA	2007
S_1841.G11549	P_1841	Human_associate	Gut	NA	NA	2007
S_1841.G11550	P_1841	Human_associate	Gut	NA	NA	2007
S_1841.G11551	P_1841	Human_associate	Gut	NA	NA	2007
S_1841.G11552	P_1841	Human_associate	Gut	NA	NA	2007
S_1841.G11553	P_1841	Human_associate	Gut	NA	NA	2007
S_1841.G11554	P_1841	Human_associate	Gut	NA	NA	2007
S_1841.G11555	P_1841	Human_associate	Gut	NA	NA	2007
S_1841.G11556	P_1841	Human_associate	Gut	NA	NA	2007
S_1841.G11557	P_1841	Human_associate	Gut	NA	NA	2007
S_1841.G11558	P_1841	Human_associate	Gut	NA	NA	2007
S_1841.G11559	P_1841	Human_associate	Gut	NA	NA	2007
S_1841.G11561	P_1841	Human_associate	Gut	NA	NA	2007
S_1841.G11562	P_1841	Human_associate	Gut	NA	NA	2007
S_1841.G11563	P_1841	Human_associate	Gut	NA	NA	2007
S_1841.G11564	P_1841	Human_associate	Gut	NA	NA	2007
S_1841.G11565	P_1841	Human_associate	Gut	NA	NA	2007
S_1841.G11567	P_1841	Human_associate	Gut	NA	NA	2007
S_1841.G11568	P_1841	Human_associate	Gut	NA	NA	2007
S_1841.G11569	P_1841	Human_associate	Gut	NA	NA	2007
S_1841.G11570	P_1841	Human_associate	Gut	NA	NA	2007
S_1841.G11571	P_1841	Human_associate	Gut	NA	NA	2007
S_1841.G11572	P_1841	Human_associate	Gut	NA	NA	2007
S_1841.G11573	P_1841	Human_associate	Gut	NA	NA	2007
S_1841.G11574	P_1841	Human_associate	Gut	NA	NA	2007
S_1841.G11575	P_1841	Human_associate	Gut	NA	NA	2007
S_1841.G11578	P_1841	Human_associate	Gut	NA	NA	2007
S_1841.G11580	P_1841	Human_associate	Gut	NA	NA	2007
S_1841.G11581	P_1841	Human_associate	Gut	NA	NA	2007
S_1841.G11582	P_1841	Human_associate	Gut	NA	NA	2007
S_1841.G11583	P_1841	Human_associate	Gut	NA	NA	2007
S_1841.G11584	P_1841	Human_associate	Gut	NA	NA	2007
S_1841.G11585	P_1841	Human_associate	Gut	NA	NA	2007
S_1841.G11587	P_1841	Human_associate	Gut	NA	NA	2007
S_1841.G11588	P_1841	Human_associate	Gut	NA	NA	2007
S_1841.G11589	P_1841	Human_associate	Gut	NA	NA	2007
S_1841.G11590	P_1841	Human_associate	Gut	NA	NA	2007
S_1841.G11591	P_1841	Human_associate	Gut	NA	NA	2007
S_1841.G11592	P_1841	Human_associate	Gut	NA	NA	2007
S_1841.G11596	P_1841	Human_associate	Gut	NA	NA	2007
S_1841.G11597	P_1841	Human_associate	Gut	NA	NA	2007
S_1841.G11598	P_1841	Human_associate	Gut	NA	NA	2007
S_1841.G11599	P_1841	Human_associate	Gut	NA	NA	2007
S_1841.NAUFCON06	P_1841	Human_associate	Skin	NA	NA	2007
S_1841.NAUFCON07	P_1841	Human_associate	Skin	NA	NA	2007
S_1841.NAUFCON08	P_1841	Human_associate	Skin	NA	NA	2007
S_1841.NAUFCON09	P_1841	Human_associate	Skin	NA	NA	2007
S_1841.NAUFCON10	P_1841	Human_associate	Skin	NA	NA	2007
S_1841.NAUFCON11	P_1841	Human_associate	Skin	NA	NA	2007
S_1841.NAUGCON06	P_1841	Human_associate	Gut	NA	NA	2007
S_1841.NAUGCON07	P_1841	Human_associate	Gut	NA	NA	2007
S_1841.NAUGCON08	P_1841	Human_associate	Gut	NA	NA	2007
S_1841.NAUGCON09	P_1841	Human_associate	Gut	NA	NA	2007
S_1841.NAUGCON10	P_1841	Human_associate	Gut	NA	NA	2007
S_1841.NAUGCON11	P_1841	Human_associate	Gut	NA	NA	2007
S_1841.NAUMCON06	P_1841	Human_associate	Oral	NA	NA	2007
S_1841.NAUMCON07	P_1841	Human_associate	Oral	NA	NA	2007
S_1841.NAUMCON08	P_1841	Human_associate	Oral	NA	NA	2007
S_1841.NAUMCON09	P_1841	Human_associate	Oral	NA	NA	2007
S_1841.NAUMCON10	P_1841	Human_associate	Oral	NA	NA	2007
S_1841.NAUMCON11	P_1841	Human_associate	Oral	NA	NA	2007
S_1841.NCSFCON12	P_1841	Human_associate	Skin	NA	NA	2007
S_1841.NCSFCON13	P_1841	Human_associate	Skin	NA	NA	2007
S_1841.NCSFCON14	P_1841	Human_associate	Skin	NA	NA	2007
S_1841.NCSFCON15	P_1841	Human_associate	Skin	NA	NA	2007
S_1841.NCSFCON16	P_1841	Human_associate	Skin	NA	NA	2007
S_1841.NCSFCON17	P_1841	Human_associate	Skin	NA	NA	2007
S_1841.NCSGCON12	P_1841	Human_associate	Gut	NA	NA	2007
S_1841.NCSGCON13	P_1841	Human_associate	Gut	NA	NA	2007
S_1841.NCSGCON14	P_1841	Human_associate	Gut	NA	NA	2007
S_1841.NCSGCON15	P_1841	Human_associate	Gut	NA	NA	2007
S_1841.NCSGCON16	P_1841	Human_associate	Gut	NA	NA	2007
S_1841.NCSGCON17	P_1841	Human_associate	Gut	NA	NA	2007
S_1841.NCSMCON12	P_1841	Human_associate	Oral	NA	NA	2007
S_1841.NCSMCON13	P_1841	Human_associate	Oral	NA	NA	2007
S_1841.NCSMCON14	P_1841	Human_associate	Oral	NA	NA	2007
S_1841.NCSMCON15	P_1841	Human_associate	Oral	NA	NA	2007
S_1841.NCSMCON16	P_1841	Human_associate	Oral	NA	NA	2007
S_1841.NCSMCON17	P_1841	Human_associate	Oral	NA	NA	2007
S_1841.NT.Control.10	P_1841	Human_associate	Oral	NA	NA	2007
S_1841.NT.Control.11	P_1841	Human_associate	Oral	NA	NA	2007
S_1841.NT.Control.12	P_1841	Human_associate	Oral	NA	NA	2007
S_1841.NT.Control.13	P_1841	Human_associate	Oral	NA	NA	2007
S_1841.NT.Control.14	P_1841	Human_associate	Oral	NA	NA	2007
S_1841.NT.Control.15	P_1841	Human_associate	Oral	NA	NA	2007
S_1841.NT.Control.16	P_1841	Human_associate	Skin	NA	NA	2007
S_1841.NT.Control.17	P_1841	Human_associate	Skin	NA	NA	2007
S_1841.NT.Control.18	P_1841	Human_associate	Skin	NA	NA	2007
S_1841.NT.Control.19	P_1841	Human_associate	Skin	NA	NA	2007
S_1841.NT.Control.20	P_1841	Human_associate	Skin	NA	NA	2007
S_1841.NT.Control.21	P_1841	Human_associate	Skin	NA	NA	2007
S_1841.NT.Control.22	P_1841	Human_associate	Skin	NA	NA	2007
S_1841.NT.Control.23	P_1841	Human_associate	Skin	NA	NA	2007
S_1841.NT.Control.24	P_1841	Human_associate	Skin	NA	NA	2007
S_1841.NT.Control.25	P_1841	Human_associate	Skin	NA	NA	2007
S_1841.NT.Control.26	P_1841	Human_associate	Skin	NA	NA	2007
S_1841.NT.Control.27	P_1841	Human_associate	Skin	NA	NA	2007
S_1841.NT.Control.28	P_1841	Human_associate	Skin	NA	NA	2007
S_1841.NT.Control.29	P_1841	Human_associate	Skin	NA	NA	2007
S_1841.NT.Control.30	P_1841	Human_associate	Skin	NA	NA	2007
S_1841.NT.Control.31	P_1841	Human_associate	Skin	NA	NA	2007
S_1841.NT.Control.32	P_1841	Human_associate	Skin	NA	NA	2007
S_1841.NT.Control.33	P_1841	Human_associate	Skin	NA	NA	2007
S_1841.NT.Control.34	P_1841	Human_associate	Gut	NA	NA	2007
S_1841.NT.Control.35	P_1841	Human_associate	Gut	NA	NA	2007
S_1841.NT.Control.37	P_1841	Human_associate	Gut	NA	NA	2007
S_1841.NT.Control.38	P_1841	Human_associate	Gut	NA	NA	2007
S_1841.NT.Control.39	P_1841	Human_associate	Gut	NA	NA	2007
S_1841.NT.Control.40	P_1841	Human_associate	Gut	NA	NA	2007
S_1841.NT.Control.41	P_1841	Human_associate	Gut	NA	NA	2007
S_1841.NT.Control.42	P_1841	Human_associate	Gut	NA	NA	2007
S_1841.NT.Control.7	P_1841	Human_associate	Oral	NA	NA	2007
S_1841.NT.Control.8	P_1841	Human_associate	Oral	NA	NA	2007
S_1841.NT.Control.9	P_1841	Human_associate	Oral	NA	NA	2007
S_1841.NT.Control.FeC	P_1841	Human_associate	Gut	NA	NA	2007
S_1841.NT.Control.FoC	P_1841	Human_associate	Skin	NA	NA	2007
S_1841.NT.Control.PC	P_1841	Human_associate	Skin	NA	NA	2007
S_1841.NT.Control.TC	P_1841	Human_associate	Oral	NA	NA	2007
S_1841.P15001	P_1841	Human_associate	Skin	NA	NA	2007
S_1841.P15002	P_1841	Human_associate	Skin	NA	NA	2007
S_1841.P15003	P_1841	Human_associate	Skin	NA	NA	2007
S_1841.P15004	P_1841	Human_associate	Skin	NA	NA	2007
S_1841.P15005	P_1841	Human_associate	Skin	NA	NA	2007
S_1841.P15006	P_1841	Human_associate	Skin	NA	NA	2007
S_1841.P15007	P_1841	Human_associate	Skin	NA	NA	2007
S_1841.P15008	P_1841	Human_associate	Skin	NA	NA	2007
S_1841.P15010	P_1841	Human_associate	Skin	NA	NA	2007
S_1841.P15011	P_1841	Human_associate	Skin	NA	NA	2007
S_1841.P15012	P_1841	Human_associate	Skin	NA	NA	2007
S_1841.P15013	P_1841	Human_associate	Skin	NA	NA	2007
S_1841.P15014	P_1841	Human_associate	Skin	NA	NA	2007
S_1841.P15016	P_1841	Human_associate	Skin	NA	NA	2007
S_1841.P15018	P_1841	Human_associate	Skin	NA	NA	2007
S_1841.P15019	P_1841	Human_associate	Skin	NA	NA	2007
S_1841.P15020	P_1841	Human_associate	Skin	NA	NA	2007
S_1841.P15021	P_1841	Human_associate	Skin	NA	NA	2007
S_1841.P15022	P_1841	Human_associate	Skin	NA	NA	2007
S_1841.P15023	P_1841	Human_associate	Skin	NA	NA	2007
S_1841.P15024	P_1841	Human_associate	Skin	NA	NA	2007
S_1841.P15025	P_1841	Human_associate	Skin	NA	NA	2007
S_1841.P15027	P_1841	Human_associate	Skin	NA	NA	2007
S_1841.P15028	P_1841	Human_associate	Skin	NA	NA	2007
S_1841.P15029	P_1841	Human_associate	Skin	NA	NA	2007
S_1841.P15030	P_1841	Human_associate	Skin	NA	NA	2007
S_1841.P15031	P_1841	Human_associate	Skin	NA	NA	2007
S_1841.P15032	P_1841	Human_associate	Skin	NA	NA	2007
S_1841.P15036	P_1841	Human_associate	Skin	NA	NA	2007
S_1841.P15037	P_1841	Human_associate	Skin	NA	NA	2007
S_1841.P15038	P_1841	Human_associate	Skin	NA	NA	2007
S_1841.P15039	P_1841	Human_associate	Skin	NA	NA	2007
S_1841.P15040	P_1841	Human_associate	Skin	NA	NA	2007
S_1841.P15041	P_1841	Human_associate	Skin	NA	NA	2007
S_1841.P15042	P_1841	Human_associate	Skin	NA	NA	2007
S_1841.P15043	P_1841	Human_associate	Skin	NA	NA	2007
S_1841.P15045	P_1841	Human_associate	Skin	NA	NA	2007
S_1841.P15046	P_1841	Human_associate	Skin	NA	NA	2007
S_1841.P15047	P_1841	Human_associate	Skin	NA	NA	2007
S_1841.P15048	P_1841	Human_associate	Skin	NA	NA	2007
S_1841.P15050	P_1841	Human_associate	Skin	NA	NA	2007
S_1841.P15051	P_1841	Human_associate	Skin	NA	NA	2007
S_1841.P15052	P_1841	Human_associate	Skin	NA	NA	2007
S_1841.P15053	P_1841	Human_associate	Skin	NA	NA	2007
S_1841.P15054	P_1841	Human_associate	Skin	NA	NA	2007
S_1841.P15055	P_1841	Human_associate	Skin	NA	NA	2007
S_1841.P15056	P_1841	Human_associate	Skin	NA	NA	2007
S_1841.P15057	P_1841	Human_associate	Skin	NA	NA	2007
S_1841.P15058	P_1841	Human_associate	Skin	NA	NA	2007
S_1841.P15059	P_1841	Human_associate	Skin	NA	NA	2007
S_1841.P15060	P_1841	Human_associate	Skin	NA	NA	2007
S_1841.P15061	P_1841	Human_associate	Skin	NA	NA	2007
S_1841.P15062	P_1841	Human_associate	Skin	NA	NA	2007
S_1841.P15063	P_1841	Human_associate	Skin	NA	NA	2007
S_1841.P15064	P_1841	Human_associate	Skin	NA	NA	2007
S_1841.P15065	P_1841	Human_associate	Skin	NA	NA	2007
S_1841.P15066	P_1841	Human_associate	Skin	NA	NA	2007
S_1841.P15067	P_1841	Human_associate	Skin	NA	NA	2007
S_1841.P15068	P_1841	Human_associate	Skin	NA	NA	2007
S_1841.P15069	P_1841	Human_associate	Skin	NA	NA	2007
S_1841.P15070	P_1841	Human_associate	Skin	NA	NA	2007
[truncated: 99,985 more rows]
